# Supplementary material for: Quality considerations and major pitfalls for high throughput DNA-based newborn screening for severe combined immunodeficiency and spinal muscular atrophy
Source: PLoS One. 2024 Jun 28;19(6):e0306329. doi: 10.1371/journal.pone.0306329 (PMC11213327; doi:10.1371/journal.pone.0306329)
Supplement: S1 Dataset — (XLSX) [file pone.0306329.s001.xlsx]

## Sheet: No Freezing TREC
Sample Number	Cq-value
1	26.56
2	26.64
3	26.92
4	26.96
5	27.22
6	27.28
7	27.47
8	27.52
9	27.58
10	27.67
11	27.68
12	27.7
13	27.8
14	27.81
15	27.82
16	27.93
17	27.94
18	27.95
19	27.96
20	27.97
21	27.99
22	28.03
23	28.08
24	28.09
25	28.09
26	28.1
27	28.1
28	28.11
29	28.14
30	28.14
31	28.2
32	28.25
33	28.25
34	28.26
35	28.27
36	28.28
37	28.28
38	28.29
39	28.29
40	28.3
41	28.31
42	28.31
43	28.31
44	28.33
45	28.33
46	28.35
47	28.35
48	28.35
49	28.37
50	28.38
51	28.4
52	28.41
53	28.42
54	28.43
55	28.44
56	28.45
57	28.46
58	28.46
59	28.5
60	28.5
61	28.5
62	28.53
63	28.53
64	28.53
65	28.56
66	28.57
67	28.59
68	28.59
69	28.61
70	28.62
71	28.63
72	28.65
73	28.65
74	28.67
75	28.68
76	28.68
77	28.68
78	28.69
79	28.69
80	28.69
81	28.69
82	28.7
83	28.71
84	28.72
85	28.72
86	28.73
87	28.74
88	28.75
89	28.76
90	28.76
91	28.77
92	28.78
93	28.8
94	28.8
95	28.8
96	28.81
97	28.82
98	28.83
99	28.83
100	28.83
101	28.85
102	28.85
103	28.86
104	28.87
105	28.88
106	28.88
107	28.89
108	28.91
109	28.92
110	28.92
111	28.93
112	28.93
113	28.93
114	28.94
115	28.94
116	28.94
117	28.95
118	28.95
119	28.96
120	28.96
121	28.96
122	28.97
123	28.97
124	28.98
125	28.99
126	28.99
127	28.99
128	29
129	29.01
130	29.03
131	29.04
132	29.04
133	29.05
134	29.08
135	29.1
136	29.11
137	29.12
138	29.12
139	29.14
140	29.14
141	29.15
142	29.15
143	29.17
144	29.17
145	29.18
146	29.19
147	29.19
148	29.23
149	29.23
150	29.23
151	29.24
152	29.24
153	29.27
154	29.28
155	29.29
156	29.29
157	29.29
158	29.3
159	29.3
160	29.3
161	29.31
162	29.31
163	29.31
164	29.33
165	29.34
166	29.36
167	29.36
168	29.36
169	29.37
170	29.37
171	29.39
172	29.42
173	29.42
174	29.42
175	29.44
176	29.45
177	29.46
178	29.46
179	29.48
180	29.48
181	29.49
182	29.5
183	29.52
184	29.52
185	29.53
186	29.53
187	29.53
188	29.55
189	29.56
190	29.56
191	29.56
192	29.56
193	29.57
194	29.57
195	29.57
196	29.57
197	29.58
198	29.59
199	29.59
200	29.59
201	29.62
202	29.63
203	29.63
204	29.63
205	29.64
206	29.67
207	29.67
208	29.67
209	29.68
210	29.68
211	29.69
212	29.69
213	29.69
214	29.69
215	29.7
216	29.7
217	29.72
218	29.72
219	29.73
220	29.73
221	29.74
222	29.74
223	29.75
224	29.75
225	29.75
226	29.76
227	29.76
228	29.77
229	29.77
230	29.77
231	29.78
232	29.79
233	29.79
234	29.8
235	29.82
236	29.88
237	29.89
238	29.89
239	29.9
240	29.91
241	29.91
242	29.92
243	29.92
244	29.93
245	29.94
246	29.95
247	29.95
248	29.95
249	29.95
250	29.96
251	29.96
252	29.97
253	29.97
254	29.97
255	29.98
256	29.98
257	29.99
258	29.99
259	30
260	30.01
261	30.01
262	30.01
263	30.01
264	30.05
265	30.07
266	30.07
267	30.07
268	30.07
269	30.07
270	30.1
271	30.11
272	30.13
273	30.14
274	30.16
275	30.17
276	30.19
277	30.22
278	30.24
279	30.25
280	30.26
281	30.28
282	30.28
283	30.28
284	30.28
285	30.31
286	30.31
287	30.33
288	30.34
289	30.35
290	30.4
291	30.43
292	30.43
293	30.46
294	30.5
295	30.51
296	30.51
297	30.52
298	30.54
299	30.56
300	30.57
301	30.62
302	30.64
303	30.73
304	30.77
305	30.78
306	30.81
307	30.84
308	30.87
309	30.9
310	30.91
311	30.94
312	30.95
313	30.95
314	30.96
315	30.97
316	30.98
317	30.98
318	30.99
319	31.03
320	31.05
321	31.06
322	31.14
323	31.23
324	31.45
325	31.56
326	31.66
327	31.69
328	31.71
329	31.72
330	31.79
331	31.82
332	31.91
333	31.97
334	31.98
335	32.06
336	32.21
337	32.46
338	32.5
339	32.72
340	32.91
341	34
342	35.7
343	26.87
344	26.9
345	27.15
346	27.33
347	27.36
348	27.42
349	27.52
350	27.54
351	27.57
352	27.6
353	27.68
354	27.69
355	27.7
356	27.7
357	27.71
358	27.71
359	27.78
360	27.78
361	27.8
362	27.82
363	27.86
364	27.9
365	27.93
366	27.94
367	27.94
368	27.98
369	27.98
370	27.99
371	28
372	28.02
373	28.07
374	28.08
375	28.1
376	28.12
377	28.16
378	28.2
379	28.21
380	28.22
381	28.25
382	28.26
383	28.28
384	28.31
385	28.31
386	28.34
387	28.35
388	28.35
389	28.4
390	28.44
391	28.47
392	28.47
393	28.48
394	28.48
395	28.5
396	28.51
397	28.54
398	28.55
399	28.55
400	28.6
401	28.61
402	28.61
403	28.61
404	28.62
405	28.62
406	28.62
407	28.63
408	28.65
409	28.65
410	28.66
411	28.67
412	28.67
413	28.68
414	28.68
415	28.7
416	28.71
417	28.71
418	28.72
419	28.75
420	28.75
421	28.76
422	28.76
423	28.77
424	28.79
425	28.79
426	28.8
427	28.8
428	28.81
429	28.82
430	28.84
431	28.85
432	28.85
433	28.85
434	28.87
435	28.88
436	28.91
437	28.91
438	28.92
439	28.93
440	28.94
441	28.95
442	28.95
443	28.95
444	28.97
445	28.98
446	28.98
447	28.99
448	28.99
449	29.01
450	29.03
451	29.03
452	29.04
453	29.05
454	29.06
455	29.08
456	29.09
457	29.11
458	29.15
459	29.16
460	29.2
461	29.21
462	29.22
463	29.22
464	29.23
465	29.24
466	29.24
467	29.27
468	29.29
469	29.3
470	29.34
471	29.37
472	29.39
473	29.39
474	29.41
475	29.41
476	29.42
477	29.42
478	29.42
479	29.43
480	29.44
481	29.44
482	29.45
483	29.45
484	29.45
485	29.45
486	29.46
487	29.49
488	29.55
489	29.56
490	29.57
491	29.58
492	29.6
493	29.61
494	29.61
495	29.63
496	29.63
497	29.63
498	29.65
499	29.65
500	29.65
501	29.71
502	29.72
503	29.74
504	29.75
505	29.75
506	29.76
507	29.77
508	29.78
509	29.79
510	29.79
511	29.8
512	29.81
513	29.81
514	29.82
515	29.82
516	29.83
517	29.84
518	29.85
519	29.85
520	29.86
521	29.88
522	29.88
523	29.9
524	29.91
525	29.91
526	29.92
527	29.94
528	29.94
529	29.94
530	29.95
531	29.95
532	29.95
533	29.97
534	29.98
535	30
536	30
537	30
538	30
539	30.01
540	30.01
541	30.02
542	30.04
543	30.06
544	30.06
545	30.1
546	30.1
547	30.13
548	30.18
549	30.23
550	30.26
551	30.27
552	30.28
553	30.28
554	30.32
555	30.33
556	30.39
557	30.39
558	30.39
559	30.41
560	30.41
561	30.42
562	30.44
563	30.52
564	30.54
565	30.56
566	30.58
567	30.69
568	30.7
569	30.73
570	30.73
571	30.73
572	30.88
573	30.89
574	30.93
575	30.96
576	30.98
577	30.98
578	30.99
579	31
580	31.06
581	31.16
582	31.18
583	31.29
584	31.31
585	31.34
586	31.4
587	31.41
588	31.53
589	31.53
590	31.55
591	31.83
592	31.9
593	31.94
594	32.04
595	33.7
596	34.04
597	25.96
598	26.34
599	26.8
600	26.89
601	27.25
602	27.32
603	27.35
604	27.36
605	27.43
606	27.44
607	27.45
608	27.5
609	27.54
610	27.55
611	27.61
612	27.72
613	27.73
614	27.74
615	27.8
616	27.86
617	27.86
618	27.87
619	27.93
620	27.94
621	27.95
622	27.95
623	27.96
624	27.98
625	27.98
626	27.98
627	27.99
628	27.99
629	28
630	28.02
631	28.03
632	28.04
633	28.04
634	28.05
635	28.06
636	28.07
637	28.11
638	28.13
639	28.15
640	28.15
641	28.17
642	28.17
643	28.18
644	28.2
645	28.23
646	28.24
647	28.25
648	28.26
649	28.27
650	28.3
651	28.32
652	28.32
653	28.33
654	28.34
655	28.34
656	28.37
657	28.4
658	28.4
659	28.42
660	28.42
661	28.43
662	28.44
663	28.44
664	28.45
665	28.47
666	28.49
667	28.49
668	28.52
669	28.53
670	28.54
671	28.54
672	28.56
673	28.56
674	28.57
675	28.58
676	28.59
677	28.59
678	28.59
679	28.6
680	28.61
681	28.61
682	28.62
683	28.64
684	28.64
685	28.65
686	28.65
687	28.66
688	28.67
689	28.67
690	28.68
691	28.68
692	28.69
693	28.7
694	28.7
695	28.73
696	28.73
697	28.74
698	28.75
699	28.75
700	28.77
701	28.78
702	28.79
703	28.79
704	28.8
705	28.81
706	28.81
707	28.82
708	28.82
709	28.82
710	28.82
711	28.83
712	28.83
713	28.83
714	28.84
715	28.84
716	28.85
717	28.87
718	28.87
719	28.88
720	28.88
721	28.89
722	28.89
723	28.89
724	28.89
725	28.9
726	28.9
727	28.9
728	28.92
729	28.93
730	28.93
731	28.94
732	28.95
733	28.95
734	28.95
735	28.96
736	28.96
737	28.97
738	28.98
739	28.98
740	28.99
741	28.99
742	28.99
743	29
744	29.01
745	29.03
746	29.04
747	29.04
748	29.06
749	29.1
750	29.1
751	29.13
752	29.13
753	29.13
754	29.14
755	29.15
756	29.15
757	29.17
758	29.19
759	29.2
760	29.21
761	29.22
762	29.23
763	29.24
764	29.24
765	29.24
766	29.24
767	29.25
768	29.27
769	29.28
770	29.28
771	29.28
772	29.29
773	29.31
774	29.32
775	29.32
776	29.32
777	29.34
778	29.34
779	29.36
780	29.36
781	29.37
782	29.37
783	29.38
784	29.38
785	29.41
786	29.42
787	29.42
788	29.43
789	29.44
790	29.44
791	29.45
792	29.45
793	29.46
794	29.46
795	29.47
796	29.47
797	29.48
798	29.49
799	29.5
800	29.5
801	29.5
802	29.51
803	29.51
804	29.53
805	29.53
806	29.55
807	29.55
808	29.56
809	29.58
810	29.6
811	29.61
812	29.63
813	29.64
814	29.64
815	29.64
816	29.64
817	29.64
818	29.65
819	29.66
820	29.66
821	29.67
822	29.68
823	29.7
824	29.7
825	29.7
826	29.7
827	29.71
828	29.71
829	29.72
830	29.72
831	29.72
832	29.76
833	29.76
834	29.76
835	29.77
836	29.78
837	29.81
838	29.81
839	29.82
840	29.82
841	29.82
842	29.84
843	29.85
844	29.88
845	29.88
846	29.88
847	29.9
848	29.91
849	29.93
850	29.94
851	29.94
852	29.94
853	29.94
854	29.95
855	29.95
856	29.95
857	29.96
858	29.96
859	29.97
860	29.98
861	29.98
862	29.98
863	30
864	30
865	30
866	30
867	30.05
868	30.06
869	30.08
870	30.09
871	30.14
872	30.14
873	30.14
874	30.17
875	30.18
876	30.21
877	30.22
878	30.24
879	30.27
880	30.27
881	30.29
882	30.3
883	30.31
884	30.34
885	30.35
886	30.37
887	30.42
888	30.43
889	30.43
890	30.43
891	30.44
892	30.46
893	30.47
894	30.49
895	30.55
896	30.56
897	30.58
898	30.58
899	30.58
900	30.59
901	30.61
902	30.63
903	30.65
904	30.66
905	30.67
906	30.68
907	30.69
908	30.69
909	30.73
910	30.74
911	30.74
912	30.77
913	30.79
914	30.8
915	30.81
916	30.83
917	30.84
918	30.85
919	30.88
920	30.91
921	30.94
922	30.95
923	31.01
924	31.04
925	31.16
926	31.2
927	31.32
928	31.37
929	31.41
930	31.43
931	31.44
932	31.47
933	31.56
934	31.69
935	31.77
936	31.81
937	31.93
938	32.24
939	32.35
940	32.96
941	25.4
942	26.1
943	26.48
944	26.52
945	26.57
946	26.68
947	26.79
948	26.84
949	26.87
950	26.88
951	26.91
952	26.94
953	27.11
954	27.26
955	27.27
956	27.28
957	27.46
958	27.47
959	27.51
960	27.52
961	27.53
962	27.54
963	27.57
964	27.57
965	27.57
966	27.59
967	27.62
968	27.65
969	27.66
970	27.67
971	27.71
972	27.72
973	27.8
974	27.81
975	27.81
976	27.83
977	27.85
978	27.9
979	27.95
980	27.95
981	27.95
982	27.96
983	27.96
984	27.99
985	28.03
986	28.04
987	28.04
988	28.04
989	28.08
990	28.08
991	28.09
992	28.12
993	28.13
994	28.13
995	28.16
996	28.16
997	28.17
998	28.17
999	28.18
1000	28.18
1001	28.19
1002	28.2
1003	28.21
1004	28.22
1005	28.23
1006	28.23
1007	28.24
1008	28.24
1009	28.25
1010	28.25
1011	28.25
1012	28.25
1013	28.25
1014	28.26
1015	28.26
1016	28.27
1017	28.27
1018	28.28
1019	28.3
1020	28.33
1021	28.34
1022	28.34
1023	28.36
1024	28.37
1025	28.37
1026	28.37
1027	28.39
1028	28.39
1029	28.44
1030	28.45
1031	28.46
1032	28.46
1033	28.47
1034	28.49
1035	28.49
1036	28.5
1037	28.52
1038	28.54
1039	28.55
1040	28.55
1041	28.56
1042	28.56
1043	28.58
1044	28.6
1045	28.6
1046	28.61
1047	28.63
1048	28.63
1049	28.65
1050	28.65
1051	28.66
1052	28.67
1053	28.69
1054	28.7
1055	28.71
1056	28.73
1057	28.75
1058	28.75
1059	28.76
1060	28.76
1061	28.76
1062	28.77
1063	28.78
1064	28.8
1065	28.8
1066	28.81
1067	28.82
1068	28.82
1069	28.85
1070	28.86
1071	28.9
1072	28.91
1073	28.93
1074	28.93
1075	28.93
1076	28.94
1077	28.94
1078	28.95
1079	28.95
1080	28.95
1081	28.96
1082	28.96
1083	28.97
1084	28.97
1085	28.97
1086	28.98
1087	28.99
1088	28.99
1089	28.99
1090	28.99
1091	29
1092	29
1093	29.02
1094	29.03
1095	29.03
1096	29.03
1097	29.06
1098	29.06
1099	29.07
1100	29.07
1101	29.08
1102	29.1
1103	29.1
1104	29.1
1105	29.1
1106	29.1
1107	29.1
1108	29.11
1109	29.11
1110	29.11
1111	29.12
1112	29.12
1113	29.12
1114	29.13
1115	29.15
1116	29.17
1117	29.18
1118	29.19
1119	29.21
1120	29.21
1121	29.22
1122	29.22
1123	29.23
1124	29.24
1125	29.25
1126	29.26
1127	29.27
1128	29.29
1129	29.29
1130	29.3
1131	29.31
1132	29.31
1133	29.32
1134	29.32
1135	29.33
1136	29.33
1137	29.33
1138	29.34
1139	29.35
1140	29.35
1141	29.36
1142	29.36
1143	29.36
1144	29.36
1145	29.36
1146	29.41
1147	29.42
1148	29.43
1149	29.43
1150	29.43
1151	29.44
1152	29.45
1153	29.45
1154	29.46
1155	29.46
1156	29.46
1157	29.48
1158	29.49
1159	29.49
1160	29.5
1161	29.5
1162	29.51
1163	29.52
1164	29.52
1165	29.53
1166	29.54
1167	29.54
1168	29.55
1169	29.59
1170	29.6
1171	29.61
1172	29.61
1173	29.62
1174	29.62
1175	29.62
1176	29.63
1177	29.63
1178	29.64
1179	29.65
1180	29.66
1181	29.67
1182	29.68
1183	29.68
1184	29.69
1185	29.72
1186	29.78
1187	29.78
1188	29.8
1189	29.83
1190	29.85
1191	29.86
1192	29.88
1193	29.88
1194	29.89
1195	29.94
1196	29.94
1197	29.95
1198	29.96
1199	29.97
1200	29.99
1201	29.99
1202	30
1203	30.01
1204	30.01
1205	30.04
1206	30.04
1207	30.06
1208	30.08
1209	30.09
1210	30.1
1211	30.1
1212	30.15
1213	30.16
1214	30.17
1215	30.18
1216	30.2
1217	30.23
1218	30.23
1219	30.24
1220	30.27
1221	30.28
1222	30.29
1223	30.3
1224	30.31
1225	30.32
1226	30.35
1227	30.36
1228	30.37
1229	30.4
1230	30.42
1231	30.42
1232	30.43
1233	30.43
1234	30.43
1235	30.45
1236	30.46
1237	30.48
1238	30.49
1239	30.51
1240	30.52
1241	30.54
1242	30.57
1243	30.59
1244	30.61
1245	30.63
1246	30.66
1247	30.69
1248	30.69
1249	30.72
1250	30.73
1251	30.8
1252	30.87
1253	30.89
1254	30.9
1255	30.97
1256	31
1257	31
1258	31.01
1259	31.04
1260	31.05
1261	31.12
1262	31.13
1263	31.14
1264	31.16
1265	31.2
1266	31.39
1267	31.4
1268	31.41
1269	31.58
1270	31.61
1271	31.73
1272	31.76
1273	31.79
1274	32.16
1275	32.27
1276	32.48
1277	32.55
1278	32.59
1279	32.92
1280	36.98
1281	25.62
1282	26.61
1283	26.64
1284	26.67
1285	26.73
1286	26.86
1287	26.89
1288	26.89
1289	26.9
1290	26.92
1291	26.94
1292	26.94
1293	26.98
1294	27
1295	27.01
1296	27.02
1297	27.05
1298	27.06
1299	27.07
1300	27.08
1301	27.1
1302	27.12
1303	27.13
1304	27.13
1305	27.15
1306	27.15
1307	27.15
1308	27.19
1309	27.19
1310	27.2
1311	27.2
1312	27.2
1313	27.22
1314	27.23
1315	27.24
1316	27.26
1317	27.29
1318	27.3
1319	27.31
1320	27.31
1321	27.32
1322	27.33
1323	27.35
1324	27.35
1325	27.37
1326	27.38
1327	27.4
1328	27.4
1329	27.43
1330	27.43
1331	27.43
1332	27.44
1333	27.44
1334	27.45
1335	27.45
1336	27.46
1337	27.48
1338	27.5
1339	27.51
1340	27.54
1341	27.54
1342	27.55
1343	27.57
1344	27.58
1345	27.61
1346	27.62
1347	27.63
1348	27.65
1349	27.66
1350	27.66
1351	27.67
1352	27.67
1353	27.68
1354	27.68
1355	27.7
1356	27.7
1357	27.71
1358	27.72
1359	27.73
1360	27.73
1361	27.75
1362	27.76
1363	27.76
1364	27.77
1365	27.77
1366	27.77
1367	27.78
1368	27.81
1369	27.85
1370	27.86
1371	27.86
1372	27.87
1373	27.88
1374	27.88
1375	27.89
1376	27.89
1377	27.9
1378	27.9
1379	27.9
1380	27.9
1381	27.91
1382	27.91
1383	27.92
1384	27.92
1385	27.93
1386	27.93
1387	27.94
1388	27.94
1389	27.94
1390	27.94
1391	27.95
1392	27.95
1393	27.95
1394	27.95
1395	27.95
1396	27.96
1397	27.96
1398	27.96
1399	27.97
1400	27.97
1401	27.98
1402	27.98
1403	27.99
1404	27.99
1405	28
1406	28
1407	28
1408	28.01
1409	28.01
1410	28.01
1411	28.02
1412	28.03
1413	28.03
1414	28.03
1415	28.03
1416	28.03
1417	28.04
1418	28.04
1419	28.04
1420	28.04
1421	28.07
1422	28.07
1423	28.07
1424	28.08
1425	28.08
1426	28.08
1427	28.08
1428	28.1
1429	28.1
1430	28.11
1431	28.12
1432	28.12
1433	28.12
1434	28.14
1435	28.15
1436	28.15
1437	28.15
1438	28.18
1439	28.18
1440	28.18
1441	28.18
1442	28.2
1443	28.21
1444	28.21
1445	28.22
1446	28.22
1447	28.23
1448	28.23
1449	28.23
1450	28.23
1451	28.24
1452	28.25
1453	28.25
1454	28.26
1455	28.28
1456	28.3
1457	28.31
1458	28.31
1459	28.31
1460	28.32
1461	28.32
1462	28.32
1463	28.32
1464	28.33
1465	28.35
1466	28.35
1467	28.36
1468	28.36
1469	28.36
1470	28.37
1471	28.37
1472	28.38
1473	28.38
1474	28.38
1475	28.39
1476	28.41
1477	28.41
1478	28.42
1479	28.42
1480	28.43
1481	28.43
1482	28.44
1483	28.45
1484	28.48
1485	28.48
1486	28.49
1487	28.5
1488	28.5
1489	28.51
1490	28.52
1491	28.52
1492	28.52
1493	28.53
1494	28.55
1495	28.55
1496	28.56
1497	28.56
1498	28.56
1499	28.56
1500	28.58
1501	28.58
1502	28.58
1503	28.58
1504	28.6
1505	28.61
1506	28.62
1507	28.63
1508	28.65
1509	28.67
1510	28.68
1511	28.68
1512	28.69
1513	28.69
1514	28.7
1515	28.7
1516	28.71
1517	28.71
1518	28.71
1519	28.72
1520	28.73
1521	28.73
1522	28.75
1523	28.75
1524	28.75
1525	28.75
1526	28.75
1527	28.76
1528	28.8
1529	28.81
1530	28.81
1531	28.83
1532	28.83
1533	28.83
1534	28.84
1535	28.85
1536	28.86
1537	28.86
1538	28.86
1539	28.87
1540	28.88
1541	28.88
1542	28.89
1543	28.9
1544	28.9
1545	28.9
1546	28.9
1547	28.91
1548	28.91
1549	28.91
1550	28.91
1551	28.92
1552	28.92
1553	28.93
1554	28.94
1555	28.94
1556	28.95
1557	28.96
1558	28.97
1559	28.98
1560	28.98
1561	28.98
1562	28.99
1563	29.03
1564	29.1
1565	29.12
1566	29.13
1567	29.13
1568	29.16
1569	29.16
1570	29.21
1571	29.23
1572	29.24
1573	29.26
1574	29.27
1575	29.28
1576	29.28
1577	29.29
1578	29.3
1579	29.3
1580	29.3
1581	29.32
1582	29.33
1583	29.34
1584	29.35
1585	29.36
1586	29.37
1587	29.39
1588	29.39
1589	29.41
1590	29.43
1591	29.45
1592	29.46
1593	29.51
1594	29.55
1595	29.6
1596	29.6
1597	29.79
1598	29.8
1599	29.83
1600	29.95
1601	29.97
1602	29.98
1603	30.01
1604	30.05
1605	30.11
1606	30.13
1607	30.24
1608	30.32
1609	30.33
1610	30.37
1611	30.41
1612	30.42
1613	30.49
1614	30.55
1615	30.56
1616	30.59
1617	30.67
1618	30.82
1619	27
1620	27.01
1621	27.02
1622	27.23
1623	27.4
1624	27.46
1625	27.51
1626	27.58
1627	27.64
1628	27.84
1629	27.86
1630	27.86
1631	27.87
1632	27.89
1633	27.91
1634	27.97
1635	27.97
1636	27.98
1637	27.98
1638	27.99
1639	28.03
1640	28.04
1641	28.05
1642	28.07
1643	28.09
1644	28.09
1645	28.13
1646	28.14
1647	28.15
1648	28.15
1649	28.17
1650	28.17
1651	28.17
1652	28.18
1653	28.2
1654	28.23
1655	28.24
1656	28.24
1657	28.25
1658	28.28
1659	28.28
1660	28.28
1661	28.29
1662	28.35
1663	28.35
1664	28.36
1665	28.37
1666	28.38
1667	28.39
1668	28.39
1669	28.39
1670	28.4
1671	28.4
1672	28.41
1673	28.42
1674	28.43
1675	28.43
1676	28.43
1677	28.45
1678	28.46
1679	28.46
1680	28.46
1681	28.47
1682	28.5
1683	28.52
1684	28.54
1685	28.56
1686	28.56
1687	28.56
1688	28.57
1689	28.59
1690	28.59
1691	28.6
1692	28.61
1693	28.62
1694	28.62
1695	28.63
1696	28.65
1697	28.67
1698	28.68
1699	28.68
1700	28.68
1701	28.69
1702	28.7
1703	28.71
1704	28.71
1705	28.71
1706	28.73
1707	28.73
1708	28.74
1709	28.75
1710	28.76
1711	28.76
1712	28.8
1713	28.8
1714	28.82
1715	28.82
1716	28.83
1717	28.86
1718	28.87
1719	28.87
1720	28.87
1721	28.88
1722	28.88
1723	28.88
1724	28.89
1725	28.91
1726	28.91
1727	28.92
1728	28.92
1729	28.92
1730	28.92
1731	28.94
1732	28.94
1733	28.94
1734	28.95
1735	28.95
1736	28.95
1737	28.96
1738	28.97
1739	28.98
1740	28.99
1741	28.99
1742	28.99
1743	29
1744	29.01
1745	29.01
1746	29.01
1747	29.02
1748	29.04
1749	29.05
1750	29.06
1751	29.06
1752	29.07
1753	29.07
1754	29.08
1755	29.1
1756	29.11
1757	29.14
1758	29.15
1759	29.15
1760	29.17
1761	29.18
1762	29.18
1763	29.18
1764	29.19
1765	29.19
1766	29.21
1767	29.22
1768	29.23
1769	29.24
1770	29.27
1771	29.27
1772	29.27
1773	29.27
1774	29.3
1775	29.32
1776	29.32
1777	29.32
1778	29.33
1779	29.36
1780	29.36
1781	29.36
1782	29.37
1783	29.38
1784	29.4
1785	29.4
1786	29.4
1787	29.4
1788	29.41
1789	29.42
1790	29.42
1791	29.43
1792	29.43
1793	29.44
1794	29.45
1795	29.46
1796	29.46
1797	29.47
1798	29.47
1799	29.47
1800	29.48
1801	29.49
1802	29.5
1803	29.51
1804	29.51
1805	29.53
1806	29.53
1807	29.54
1808	29.54
1809	29.55
1810	29.55
1811	29.56
1812	29.56
1813	29.58
1814	29.58
1815	29.58
1816	29.59
1817	29.59
1818	29.6
1819	29.6
1820	29.61
1821	29.61
1822	29.62
1823	29.63
1824	29.63
1825	29.64
1826	29.68
1827	29.69
1828	29.69
1829	29.69
1830	29.7
1831	29.7
1832	29.7
1833	29.71
1834	29.72
1835	29.72
1836	29.73
1837	29.75
1838	29.78
1839	29.79
1840	29.79
1841	29.81
1842	29.81
1843	29.82
1844	29.82
1845	29.84
1846	29.84
1847	29.85
1848	29.85
1849	29.86
1850	29.86
1851	29.86
1852	29.87
1853	29.87
1854	29.88
1855	29.88
1856	29.88
1857	29.9
1858	29.9
1859	29.91
1860	29.91
1861	29.92
1862	29.92
1863	29.93
1864	29.94
1865	29.95
1866	29.95
1867	29.95
1868	29.95
1869	29.96
1870	29.96
1871	29.97
1872	29.98
1873	29.99
1874	29.99
1875	29.99
1876	30
1877	30.01
1878	30.01
1879	30.01
1880	30.03
1881	30.03
1882	30.06
1883	30.06
1884	30.07
1885	30.07
1886	30.08
1887	30.09
1888	30.1
1889	30.12
1890	30.12
1891	30.14
1892	30.15
1893	30.15
1894	30.16
1895	30.17
1896	30.18
1897	30.19
1898	30.19
1899	30.19
1900	30.22
1901	30.23
1902	30.3
1903	30.31
1904	30.32
1905	30.33
1906	30.35
1907	30.35
1908	30.36
1909	30.36
1910	30.38
1911	30.41
1912	30.41
1913	30.42
1914	30.42
1915	30.44
1916	30.5
1917	30.52
1918	30.53
1919	30.55
1920	30.55
1921	30.57
1922	30.59
1923	30.61
1924	30.63
1925	30.63
1926	30.65
1927	30.65
1928	30.68
1929	30.68
1930	30.69
1931	30.7
1932	30.72
1933	30.72
1934	30.77
1935	30.78
1936	30.79
1937	30.85
1938	30.87
1939	30.91
1940	30.95
1941	30.95
1942	30.96
1943	31.13
1944	31.19
1945	31.26
1946	31.27
1947	31.35
1948	31.36
1949	31.37
1950	31.38
1951	31.43
1952	31.45
1953	31.49
1954	31.58
1955	32.1
1956	32.26
1957	32.32
1958	32.34
1959	32.81
1960	32.93
1961	26.05
1962	26.68
1963	26.69
1964	26.84
1965	26.88
1966	26.92
1967	26.93
1968	26.98
1969	27
1970	27.05
1971	27.16
1972	27.18
1973	27.24
1974	27.27
1975	27.29
1976	27.29
1977	27.31
1978	27.34
1979	27.34
1980	27.35
1981	27.38
1982	27.39
1983	27.39
1984	27.39
1985	27.39
1986	27.4
1987	27.44
1988	27.44
1989	27.45
1990	27.45
1991	27.45
1992	27.46
1993	27.47
1994	27.48
1995	27.51
1996	27.57
1997	27.57
1998	27.59
1999	27.59
[truncated: 304 more rows]

## Sheet: No Freezing SMN1
Sample number	Cq-value
1	28.3
2	29.76
3	27.78
4	27.63
5	28.2
6	28.56
7	29.46
8	28.79
9	29.52
10	27.14
11	27.8
12	28.28
13	28.86
14	27.97
15	27.9
16	27.04
17	29.65
18	27.71
19	26.83
20	27.64
21	28.75
22	27.83
23	28.31
24	28.54
25	28.92
26	27.81
27	28.53
28	28.2
29	28.74
30	27.06
31	29.18
32	28.1
33	27.58
34	27.47
35	28.11
36	27.62
37	28.2
38	28.77
39	28.3
40	28.13
41	27.88
42	27.73
43	27.64
44	25.99
45	28.1
46	28.54
47	28.56
48	28.73
49	28.36
50	26.56
51	28.11
52	27.86
53	27.56
54	28.33
55	27.92
56	28.53
57	28.5
58	28.83
59	29.76
60	29.12
61	28.32
62	24.98
63	29.04
64	28.37
65	28.59
66	29.6
67	28
68	29.15
69	30.35
70	27.84
71	28.04
72	27.63
73	29.09
74	28.49
75	28.13
76	29.02
77	29.06
78	26.23
79	27.47
80	29.35
81	27.78
82	29.27
83	29.59
84	27.73
85	27
86	30.65
87	28.65
88	27.46
89	27.1
90	27.47
91	27.88
92	28.94
93	28
94	27.86
95	27.39
96	29.58
97	30.71
98	27.93
99	28.78
100	28.32
101	28.72
102	28.33
103	28.99
104	27.51
105	27.25
106	27.18
107	28.68
108	28.59
109	28.53
110	28.22
111	28.21
112	27.8
113	27.85
114	27.35
115	28.53
116	28.35
117	28.58
118	27.43
119	26.59
120	26.54
121	27.34
122	27.21
123	28.17
124	27.31
125	28.01
126	29.66
127	26.97
128	29
129	27.87
130	28.3
131	27.99
132	26.61
133	27.48
134	27.89
135	28.54
136	30.17
137	28.53
138	29.87
139	27.85
140	28.61
141	27.73
142	28.52
143	25.56
144	28.05
145	29.18
146	31.04
147	29.77
148	28.87
149	27.35
150	26.87
151	27.99
152	27.53
153	27.26
154	28.75
155	28.75
156	26.73
157	28.12
158	26.73
159	27.37
160	27.74
161	27.5
162	28.39
163	28.68
164	27.99
165	27.92
166	28.3
167	26.97
168	29.85
169	27.64
170	28.26
171	28.21
172	27.55
173	25.6
174	27.97
175	27.92
176	27.9
177	29.43
178	28.11
179	27.93
180	28.33
181	27.68
182	27.57
183	28.05
184	27.87
185	29.13
186	28.06
187	28.14
188	27.92
189	27.65
190	28.58
191	27.18
192	26.68
193	29.17
194	26.97
195	27.26
196	28.35
197	26.36
198	29.2
199	28.23
200	27.95
201	28.61
202	27.82
203	28.11
204	27.47
205	27.61
206	27.59
207	27.56
208	28.51
209	29.26
210	27.79
211	27.54
212	29.15
213	27.5
214	28.31
215	27.71
216	26.35
217	27.96
218	28.46
219	27.34
220	28.11
221	28.51
222	28.29
223	28.28
224	28.09
225	28.27
226	27.07
227	28.11
228	29.62
229	27.88
230	27.34
231	28
232	27.18
233	27.16
234	27.06
235	27.33
236	28.35
237	27.8
238	27.59
239	28.93
240	27.54
241	27.09
242	27.98
243	27.28
244	30.26
245	27.04
246	27.33
247	28.58
248	28.14
249	29.11
250	26.65
251	27.72
252	28.68
253	27.34
254	29.04
255	28.48
256	27.59
257	28.17
258	28.61
259	28.45
260	27.15
261	28.8
262	28.93
263	29.55
264	28.5
265	28.36
266	27.6
267	28.78
268	27.83
269	28.97
270	28.07
271	28.69
272	26.96
273	27.33
274	27.7
275	29.74
276	27.23
277	28.36
278	28.01
279	28.75
280	27.31
281	28.59
282	27
283	28.99
284	28.74
285	28.91
286	29.51
287	27.91
288	28.81
289	27.71
290	29.76
291	28.91
292	28.18
293	27.1
294	27.68
295	27.58
296	27.91
297	28.31
298	27.19
299	27.9
300	26.75
301	27.12
302	28.36
303	28.5
304	27.99
305	27.48
306	29.44
307	27.82
308	29.31
309	26.92
310	26.52
311	26.19
312	27.85
313	27.25
314	26.15
315	26.15
316	28.78
317	28.15
318	28.69
319	28.3
320	28.67
321	27.7
322	27.55
323	27.84
324	26.99
325	27.59
326	28.32
327	28.18
328	28.39
329	26.86
330	27.82
331	29.82
332	27.64
333	26.8
334	27.65
335	27.64
336	28.15
337	28.23
338	26.67
339	28.64
340	26.58
341	28.15
342	27.46
343	25.36
344	25.88
345	25.92
346	26.04
347	26.04
348	26.05
349	26.07
350	26.12
351	26.13
352	26.15
353	26.2
354	26.21
355	26.35
356	26.36
357	26.46
358	26.54
359	26.58
360	26.58
361	26.6
362	26.62
363	26.63
364	26.66
365	26.66
366	26.69
367	26.72
368	26.74
369	26.76
370	26.76
371	26.79
372	26.8
373	26.81
374	26.81
375	26.82
376	26.83
377	26.84
378	26.84
379	26.86
380	26.87
381	26.91
382	26.91
383	26.92
384	26.92
385	26.94
386	26.94
387	26.98
388	26.99
389	27
390	27.01
391	27.01
392	27.01
393	27.01
394	27.02
395	27.04
396	27.04
397	27.05
398	27.06
399	27.06
400	27.07
401	27.09
402	27.1
403	27.11
404	27.12
405	27.14
406	27.17
407	27.17
408	27.18
409	27.2
410	27.2
411	27.2
412	27.25
413	27.25
414	27.27
415	27.29
416	27.3
417	27.31
418	27.31
419	27.32
420	27.32
421	27.33
422	27.33
423	27.35
424	27.37
425	27.45
426	27.45
427	27.45
428	27.46
429	27.46
430	27.5
431	27.5
432	27.5
433	27.5
434	27.52
435	27.53
436	27.53
437	27.53
438	27.54
439	27.54
440	27.55
441	27.56
442	27.57
443	27.59
444	27.6
445	27.6
446	27.61
447	27.61
448	27.62
449	27.63
450	27.63
451	27.64
452	27.65
453	27.66
454	27.68
455	27.69
456	27.69
457	27.69
458	27.7
459	27.71
460	27.72
461	27.72
462	27.72
463	27.73
464	27.75
465	27.76
466	27.76
467	27.78
468	27.79
469	27.8
470	27.81
471	27.82
472	27.83
473	27.83
474	27.83
475	27.83
476	27.84
477	27.86
478	27.86
479	27.89
480	27.9
481	27.9
482	27.92
483	27.94
484	27.95
485	27.95
486	27.97
487	27.97
488	27.98
489	27.99
490	28
491	28.01
492	28.02
493	28.03
494	28.04
495	28.04
496	28.04
497	28.04
498	28.06
499	28.06
500	28.06
501	28.06
502	28.08
503	28.08
504	28.09
505	28.09
506	28.09
507	28.11
508	28.12
509	28.12
510	28.12
511	28.12
512	28.12
513	28.12
514	28.13
515	28.13
516	28.13
517	28.14
518	28.14
519	28.15
520	28.15
521	28.16
522	28.16
523	28.18
524	28.19
525	28.19
526	28.2
527	28.2
528	28.21
529	28.24
530	28.25
531	28.26
532	28.33
533	28.35
534	28.36
535	28.42
536	28.44
537	28.44
538	28.46
539	28.48
540	28.49
541	28.49
542	28.53
543	28.54
544	28.55
545	28.57
546	28.58
547	28.59
548	28.62
549	28.64
550	28.64
551	28.66
552	28.66
553	28.67
554	28.67
555	28.68
556	28.68
557	28.68
558	28.69
559	28.69
560	28.69
561	28.7
562	28.7
563	28.71
564	28.73
565	28.74
566	28.76
567	28.78
568	28.78
569	28.79
570	28.79
571	28.81
572	28.82
573	28.82
574	28.82
575	28.83
576	28.85
577	28.9
578	28.96
579	28.98
580	29
581	29.01
582	29.09
583	29.09
584	29.1
585	29.11
586	29.12
587	29.18
588	29.23
589	29.35
590	29.4
591	29.49
592	29.58
593	29.61
594	29.7
595	29.99
596	30.09
597	29.57
598	27.64
599	26.94
600	27.85
601	27.55
602	26.84
603	26.96
604	27.08
605	26.96
606	27.87
607	28.08
608	28.09
609	27.86
610	27.55
611	26.83
612	28.26
613	28.96
614	27.78
615	25.17
616	26.02
617	27.55
618	26.7
619	26.9
620	27.69
621	27.75
622	29.98
623	27.55
624	28.65
625	28.64
626	28.29
627	28.77
628	27.5
629	26.37
630	26.5
631	28.3
632	27.58
633	28.57
634	28.68
635	25.91
636	28.62
637	28.49
638	28.97
639	28.44
640	25.94
641	28.96
642	27.75
643	27.6
644	28.03
645	27.02
646	28.29
647	27.04
648	27.61
649	27.48
650	29.27
651	27.07
652	28.3
653	28.33
654	29.98
655	28.45
656	29.13
657	27.47
658	27.69
659	26.24
660	27.79
661	27.14
662	27.17
663	27.63
664	28
665	27.71
666	27.93
667	29.02
668	27.29
669	28.31
670	28.5
671	27.25
672	27.88
673	29.26
674	28.83
675	29.23
676	28.93
677	29.72
678	28.03
679	28.9
680	26.68
681	28.59
682	27.8
683	26.65
684	28.95
685	27.18
686	28.61
687	26.77
688	29.09
689	26.98
690	28.44
691	26.91
692	29.23
693	27.99
694	27.6
695	28
696	28.09
697	28.79
698	27.15
699	27.32
700	26.83
701	28.21
702	28.69
703	27.29
704	27.74
705	28.56
706	27.29
707	27.45
708	28.35
709	25.86
710	27.88
711	27.71
712	27.73
713	26.57
714	28.59
715	27.75
716	28.83
717	27.06
718	27.61
719	29.01
720	27.85
721	29.68
722	27.87
723	26.03
724	26.29
725	26.62
726	26.75
727	28.08
728	27.63
729	28.09
730	28.01
731	27.94
732	28.35
733	28.02
734	26.77
735	26.77
736	28.04
737	28.69
738	27.9
739	28.81
740	28.18
741	29.11
742	28.75
743	28.7
744	28.67
745	28.67
746	29.94
747	27.65
748	26.81
749	26.92
750	28.59
751	27.35
752	27.62
753	26.58
754	27.73
755	27.45
756	27.04
757	27.78
758	27.69
759	27.43
760	28.82
761	28.28
762	28.13
763	27.53
764	27.22
765	27.34
766	27.95
767	27.62
768	28.54
769	27.69
770	28.46
771	27.27
772	27.44
773	29.13
774	26.26
775	28.12
776	27.83
777	29.11
778	29.56
779	28.06
780	29.13
781	27.8
782	28.89
783	27.55
784	28.66
785	28.08
786	26.8
787	27.47
788	25.27
789	28.53
790	26.89
791	28.94
792	29.83
793	29.04
794	28.53
795	27.64
796	27.7
797	27.78
798	28.79
799	29.1
800	28.02
801	27.9
802	28.61
803	27.46
804	28.19
805	28.56
806	28.92
807	28.13
808	27.18
809	28.3
810	27.1
811	27.77
812	25.17
813	25.8
814	28.74
815	27.06
816	28.97
817	26.08
818	27.92
819	27.69
820	27.75
821	27.04
822	26.84
823	28.62
824	28.76
825	29.52
826	27.01
827	28.31
828	26.78
829	27.9
830	28.82
831	28.46
832	27.2
833	26.53
834	27.95
835	27.96
836	28.15
837	27.91
838	28.52
839	28.27
840	28.03
841	28.34
842	27.48
843	25.86
844	27.84
845	27.82
846	26.3
847	28.71
848	27.06
849	28.7
850	28.14
851	27.08
852	29.35
853	28.37
854	27.67
855	28.88
856	26.98
857	28.06
858	28.22
859	27.09
860	28.55
861	28.03
862	28.81
863	27.51
864	28.78
865	28.74
866	28.9
867	28.95
868	27.03
869	26.85
870	28.73
871	27.9
872	27.29
873	27.2
874	26.62
875	27.46
876	27.53
877	26.85
878	26.65
879	27.63
880	28.67
881	27.36
882	26.73
883	26.84
884	27.21
885	27.05
886	27.59
887	27.3
888	28.02
889	26.53
890	27.87
891	28.33
892	27.08
893	29.05
894	27.82
895	29.33
896	28.16
897	27.23
898	26.03
899	27.83
900	27.46
901	27.24
902	28.5
903	26.9
904	27.9
905	26.88
906	26.87
907	27.61
908	29.12
909	27.14
910	26.5
911	27.72
912	27.44
913	28.61
914	28.43
915	29.16
916	26.9
917	30.14
918	27.78
919	28.7
920	27.67
921	28.45
922	27.73
923	29.79
924	28.68
925	30.94
926	28.2
927	27.16
928	26.86
929	27.07
930	27.49
931	27.33
932	28.48
933	28
934	27.64
935	27.87
936	29.17
937	28.06
938	27.85
939	27.14
940	28.74
941	30.44
942	27.52
943	26.83
944	29.02
945	29.04
946	31.09
947	27.52
948	29.64
949	29.55
950	31.19
951	27.57
952	30.49
953	30.03
954	27.28
955	29.13
956	28.44
957	29.25
958	27.32
959	28.17
960	27.29
961	29.46
962	26.99
963	28.74
964	28.5
965	27.99
966	27.33
967	29.05
968	28.15
969	28.7
970	28.19
971	28.81
972	27.72
973	28.05
974	29.26
975	28.77
976	28.45
977	27.84
978	27.71
979	26.72
980	26.54
981	30.25
982	25.06
983	26.68
984	26.74
985	29.6
986	29.71
987	27.89
988	27.02
989	29.9
990	29.8
991	26.37
992	26.62
993	26.62
994	31.72
995	28.53
996	27.62
997	27.78
998	27.7
999	28.24
1000	29.46
1001	28.08
1002	27.74
1003	28.31
1004	27.74
1005	27.78
1006	26.92
1007	29.03
1008	29.12
1009	28.93
1010	29.02
1011	30.06
1012	30.08
1013	28.69
1014	28.98
1015	28.46
1016	30.6
1017	28.94
1018	28.7
1019	28.28
1020	27.73
1021	28.28
1022	29.99
1023	28.55
1024	28.09
1025	27.97
1026	27.84
1027	29
1028	28.03
1029	28.81
1030	28.06
1031	25.9
1032	27.89
1033	26.71
1034	26.61
1035	29.84
1036	26.99
1037	27.74
1038	27.25
1039	27.17
1040	27.59
1041	28.92
1042	27.1
1043	27.31
1044	27.93
1045	28.27
1046	29.52
1047	28.57
1048	27.87
1049	28.99
1050	27.12
1051	29.68
1052	28.11
1053	26.85
1054	27.65
1055	28.83
1056	28.16
1057	28.05
1058	29.44
1059	27.82
1060	28.52
1061	28.76
1062	29.05
1063	31.2
1064	26.58
1065	26.97
1066	27.89
1067	28.05
1068	29.32
1069	28.95
1070	27.2
1071	26.66
1072	27.9
1073	27.57
1074	27.84
1075	27.85
1076	28.46
1077	26.69
1078	28.53
1079	27.95
1080	27.88
1081	27.95
1082	29.01
1083	27.5
1084	29.66
1085	29.1
1086	29.01
1087	28.45
1088	29.04
1089	29.98
1090	30.17
1091	27.66
1092	27.21
1093	29.1
1094	28.85
1095	28.8
1096	26.94
1097	29.83
1098	27.55
1099	28.53
1100	27.68
1101	27.98
1102	28.57
1103	28.55
1104	26.46
1105	29.33
1106	27.09
1107	28.25
1108	25.91
1109	27.9
1110	27.63
1111	28.45
1112	27.92
1113	28.67
1114	27.06
1115	28.35
1116	28.58
1117	29.11
1118	27.89
1119	27.48
1120	25.95
1121	26.04
1122	27.94
1123	27.53
1124	26.54
1125	27.93
1126	27.84
1127	27.21
1128	29.76
1129	27.46
1130	27.52
1131	28.88
1132	28.16
1133	28.31
1134	28.88
1135	28.53
1136	29.78
1137	28.96
1138	27.01
1139	27.34
1140	28.93
1141	26.44
1142	27.15
1143	26.82
1144	28.95
1145	31.76
1146	27.74
1147	27.97
1148	28.8
1149	26.85
1150	26.79
1151	28
1152	28.14
1153	28.61
1154	28.76
1155	27.56
1156	28.76
1157	28.61
1158	28.61
1159	27.31
1160	27.81
1161	28.05
1162	26.89
1163	28.1
1164	27.26
1165	28
1166	28.57
1167	27.98
1168	27.6
1169	28.71
1170	27.68
1171	28.64
1172	27.96
1173	29.23
1174	26.5
1175	27.86
1176	28.63
1177	29.11
1178	28.1
1179	28.21
1180	27.58
1181	27.89
1182	27.08
1183	27.66
1184	27.78
1185	26.94
1186	29.49
1187	28.21
1188	28.79
1189	29.6
1190	27.87
1191	27.85
1192	28.32
1193	28.74
1194	28.46
1195	27.57
1196	28.99
1197	28.59
1198	29.6
1199	28.69
1200	26.06
1201	28.69
1202	27.93
1203	29.82
1204	28.27
1205	29.96
1206	29.1
1207	29.92
1208	28.61
1209	29.31
1210	28.79
1211	26.6
1212	27.99
1213	28.02
1214	27.69
1215	28.1
1216	26.85
1217	28.91
1218	25.64
1219	28.33
1220	27.83
1221	27.24
1222	26.84
1223	27.44
1224	27.33
1225	28.3
1226	27.62
1227	27.28
1228	28.24
1229	29.25
1230	28.18
1231	27.82
1232	28.86
1233	27.56
1234	27.91
1235	27.83
1236	28.84
1237	29.33
1238	28.98
1239	28.93
1240	26.66
1241	26.84
1242	29.08
1243	28.37
1244	28.22
1245	28.18
1246	28.02
1247	27.87
1248	26.55
1249	30.04
1250	28.19
1251	27.58
1252	27.62
1253	28.89
1254	27.78
1255	29.21
1256	28.62
1257	28.77
1258	26.69
1259	27.84
1260	25.7
1261	30.46
1262	29.18
1263	28.61
1264	27.09
1265	28.78
1266	26.98
1267	27.62
1268	28.99
1269	28.83
1270	25.83
1271	29.07
1272	28.15
1273	29.36
1274	28.91
1275	28.88
1276	27.81
1277	27.33
1278	28.97
1279	27.7
1280	26.93
1281	27.92
1282	26.77
1283	26.75
1284	26.84
1285	26.78
1286	28.14
1287	27.57
1288	27
1289	27.75
1290	27.37
1291	27.25
1292	27.86
1293	27.72
1294	27.32
1295	26.97
1296	27.68
1297	26.02
1298	27.65
1299	27.52
1300	27.45
1301	27.04
1302	27.11
1303	27.25
1304	26.92
1305	25.93
1306	25.96
1307	27.74
1308	27.19
1309	28.26
1310	26.63
1311	27.6
1312	27.47
1313	26.91
1314	27.57
1315	26.7
1316	27.15
1317	26.87
1318	27.12
1319	27.26
1320	26.83
1321	27.89
1322	27
1323	26.35
1324	27.83
1325	28.36
1326	26.88
1327	27.46
1328	25.7
1329	27.82
1330	26.77
1331	28.56
1332	25.24
1333	27.02
1334	26.25
1335	25.05
1336	26.85
1337	27.27
1338	26.77
1339	26.78
1340	27.53
1341	26.99
1342	27.5
1343	28.48
1344	27.47
1345	27.25
1346	26.73
1347	26.95
1348	26.89
1349	26.95
1350	26.48
1351	27.11
1352	26.89
1353	28.58
1354	27.71
1355	27.51
1356	27.18
1357	26.17
1358	27.35
1359	26.08
1360	26.96
1361	26.68
1362	28.56
1363	27.75
1364	27.38
1365	27.18
1366	26.91
1367	28.17
1368	28.61
1369	27.32
1370	26.96
1371	28.57
1372	26.87
1373	28.06
1374	25.25
1375	27.73
1376	27.2
1377	26.77
1378	27.27
1379	28.52
1380	26.6
1381	28.66
1382	26.75
1383	26.71
1384	26.17
1385	26.06
1386	26.52
1387	27
1388	26.3
1389	26.95
1390	27.61
1391	25.1
1392	25.93
1393	26.8
1394	26.79
1395	26.87
1396	25.08
1397	27.7
1398	25.56
1399	27.67
1400	26.14
1401	23.76
1402	26.91
1403	26.49
1404	27.06
1405	26.5
1406	27.87
1407	27.19
1408	28.23
1409	27.74
1410	27.18
1411	26.52
1412	26.28
1413	26.88
1414	25.83
1415	25.66
1416	26.53
1417	26.59
1418	26.69
1419	26.34
1420	26.66
1421	28.61
1422	27.04
1423	26.95
1424	26.04
1425	27.55
1426	26.98
1427	26.73
1428	26.65
1429	26.6
1430	25.68
1431	28.23
1432	26.22
1433	25.62
1434	27.49
1435	26.21
1436	26.47
1437	26.85
1438	26.72
1439	26.17
1440	26.93
1441	26.8
1442	27.03
1443	26.75
1444	26.68
1445	26.7
1446	27.53
1447	28.14
1448	25.58
1449	26.88
1450	25.46
1451	28.01
1452	27.76
1453	27.57
1454	26.63
1455	26.78
1456	26.22
1457	26.52
1458	26.18
1459	27.03
1460	27.25
1461	28.13
1462	28.53
1463	26.84
1464	26.59
1465	27.55
1466	28.04
1467	26.15
1468	27.11
1469	27.06
1470	27.94
1471	26.51
1472	26.63
1473	28.1
1474	28.01
1475	28.81
1476	27.13
1477	26.22
1478	28.78
1479	27.06
1480	28.2
1481	27.7
1482	26.66
1483	25.99
1484	27.54
1485	27.09
1486	25.77
1487	26.91
1488	27.37
1489	27.26
1490	26.19
1491	27.48
1492	27.77
1493	27.77
1494	26.91
1495	28.03
1496	27.19
1497	26.69
1498	27.98
1499	27.82
1500	27.2
1501	25.57
1502	27.92
1503	27.15
1504	27.44
1505	25.99
1506	27.5
1507	26.51
1508	26.28
1509	26.83
1510	26.65
1511	25.91
1512	27.34
1513	25.81
1514	26.86
1515	26.61
1516	26.07
1517	26.61
1518	26.76
1519	25.56
1520	26.46
1521	26.58
1522	26.82
1523	26.82
1524	26.85
1525	26.89
1526	26.5
1527	26.71
1528	26.22
1529	28.55
1530	26.44
1531	26.22
1532	27.33
1533	25.98
1534	26.29
1535	25.92
1536	26.33
1537	26.36
1538	26.93
1539	28.01
1540	27.61
1541	27.52
1542	25.22
1543	27.13
1544	26.57
1545	25.84
1546	26.59
1547	27.59
1548	27.05
1549	27.16
1550	25.34
1551	26.18
1552	25.73
1553	26.67
1554	26
1555	26.79
1556	26.66
1557	27.73
1558	26.49
1559	26.6
1560	27.1
1561	27.19
1562	27.43
1563	27.11
1564	27.45
1565	26.72
1566	26.35
1567	26.67
1568	28.16
1569	26.94
1570	27.12
1571	28.13
1572	25.92
1573	26.25
1574	26.23
1575	25.64
1576	25.85
1577	26.95
1578	28.72
1579	26.57
1580	27.09
1581	27.22
1582	26.79
1583	26.84
1584	27.71
1585	25.8
1586	26.23
1587	28.52
1588	27.12
1589	28.75
1590	25.9
1591	27.45
1592	26.83
1593	27.37
1594	27.14
1595	27.02
1596	26.86
1597	26.99
1598	26.94
1599	26.84
1600	27
1601	26.77
1602	26.58
1603	26.36
1604	26.71
1605	26.28
1606	26.76
1607	25.94
1608	25.85
1609	26.78
1610	26.15
1611	26.52
1612	26.96
1613	28.6
1614	26.74
1615	27.44
1616	27.31
1617	25.47
1618	25.56
1619	25.78
1620	25.87
1621	25.95
1622	25.96
1623	26.07
1624	26.08
1625	26.13
1626	26.16
1627	26.21
1628	26.22
1629	26.27
1630	26.28
1631	26.3
1632	26.31
1633	26.33
1634	26.34
1635	26.35
1636	26.47
1637	26.48
1638	26.51
1639	26.54
1640	26.55
1641	26.56
1642	26.57
1643	26.58
1644	26.59
1645	26.62
1646	26.63
1647	26.66
1648	26.67
1649	26.67
1650	26.7
1651	26.73
1652	26.74
1653	26.75
1654	26.75
1655	26.75
1656	26.78
1657	26.79
1658	26.79
1659	26.79
1660	26.79
1661	26.8
1662	26.81
1663	26.83
1664	26.84
1665	26.84
1666	26.84
1667	26.84
1668	26.87
1669	26.89
1670	26.9
1671	26.9
1672	26.9
1673	26.91
1674	26.91
1675	26.92
1676	26.93
1677	26.93
1678	26.93
1679	26.93
1680	26.94
1681	26.94
1682	26.96
1683	26.96
1684	26.97
1685	26.99
1686	26.99
1687	27.01
1688	27.04
1689	27.04
1690	27.04
1691	27.05
1692	27.05
1693	27.06
1694	27.06
1695	27.08
1696	27.09
1697	27.09
1698	27.1
1699	27.11
1700	27.11
1701	27.12
1702	27.13
1703	27.14
1704	27.14
1705	27.15
1706	27.15
1707	27.15
1708	27.16
1709	27.17
1710	27.18
1711	27.18
1712	27.18
1713	27.21
1714	27.22
1715	27.23
1716	27.23
1717	27.23
1718	27.24
1719	27.25
1720	27.25
1721	27.26
1722	27.27
1723	27.28
1724	27.28
1725	27.28
1726	27.29
1727	27.29
1728	27.31
1729	27.32
1730	27.32
1731	27.34
1732	27.34
1733	27.35
1734	27.35
1735	27.37
1736	27.37
1737	27.43
1738	27.43
1739	27.44
1740	27.44
1741	27.45
1742	27.46
1743	27.46
1744	27.47
1745	27.48
1746	27.49
1747	27.49
1748	27.5
1749	27.5
1750	27.51
1751	27.51
1752	27.51
1753	27.52
1754	27.52
1755	27.53
1756	27.53
1757	27.55
1758	27.55
1759	27.55
1760	27.57
1761	27.58
1762	27.6
1763	27.6
1764	27.6
1765	27.6
1766	27.6
1767	27.61
1768	27.61
1769	27.61
1770	27.61
1771	27.62
1772	27.62
1773	27.63
1774	27.63
1775	27.64
1776	27.64
1777	27.64
1778	27.65
1779	27.65
1780	27.66
1781	27.66
1782	27.66
1783	27.67
1784	27.69
1785	27.69
1786	27.7
1787	27.7
1788	27.71
1789	27.71
1790	27.72
1791	27.72
1792	27.73
1793	27.75
1794	27.75
1795	27.75
1796	27.75
1797	27.76
1798	27.76
1799	27.76
1800	27.77
1801	27.78
1802	27.79
1803	27.79
1804	27.79
1805	27.8
1806	27.8
1807	27.8
1808	27.81
1809	27.82
1810	27.82
1811	27.82
1812	27.83
1813	27.83
1814	27.83
1815	27.83
1816	27.86
1817	27.86
1818	27.87
1819	27.87
1820	27.87
1821	27.88
1822	27.88
1823	27.89
1824	27.9
1825	27.9
1826	27.92
1827	27.93
1828	27.93
1829	27.95
1830	27.96
1831	27.96
1832	27.97
1833	27.99
1834	27.99
1835	28
1836	28
1837	28
1838	28.01
1839	28.01
1840	28.02
1841	28.02
1842	28.03
1843	28.04
1844	28.05
1845	28.05
1846	28.06
1847	28.06
1848	28.07
1849	28.09
1850	28.09
1851	28.09
1852	28.09
1853	28.1
1854	28.13
1855	28.13
1856	28.13
1857	28.13
1858	28.14
1859	28.14
1860	28.15
1861	28.16
1862	28.16
1863	28.17
1864	28.18
1865	28.18
1866	28.19
1867	28.19
1868	28.21
1869	28.26
1870	28.27
1871	28.27
1872	28.28
1873	28.31
1874	28.35
1875	28.36
1876	28.37
1877	28.44
1878	28.45
1879	28.46
1880	28.46
1881	28.46
1882	28.49
1883	28.49
1884	28.5
1885	28.52
1886	28.52
1887	28.52
1888	28.53
1889	28.53
1890	28.53
1891	28.53
1892	28.54
1893	28.54
1894	28.54
1895	28.55
1896	28.55
1897	28.55
1898	28.56
1899	28.57
1900	28.62
1901	28.62
1902	28.63
1903	28.65
1904	28.65
1905	28.65
1906	28.66
1907	28.66
1908	28.66
1909	28.67
1910	28.67
1911	28.68
1912	28.69
1913	28.71
1914	28.72
1915	28.75
1916	28.75
1917	28.75
1918	28.77
1919	28.78
1920	28.78
1921	28.8
1922	28.81
1923	28.81
1924	28.83
1925	28.84
1926	28.84
1927	28.88
1928	28.89
1929	28.89
1930	28.9
1931	28.9
1932	28.9
1933	28.99
1934	29.01
1935	29.02
1936	29.02
1937	29.03
1938	29.07
1939	29.11
1940	29.11
1941	29.12
1942	29.16
1943	29.18
1944	29.21
1945	29.23
1946	29.24
1947	29.25
1948	29.26
1949	29.32
1950	29.34
1951	29.51
1952	29.52
1953	29.58
1954	29.62
1955	29.64
1956	29.9
1957	30.22
1958	30.93
1959	27.55
1960	27.9
1961	27.98
1962	26.8
1963	28.15
1964	27.5
1965	29.46
1966	28.78
1967	27.05
1968	27.75
1969	27.89
1970	29.03
1971	29.01
1972	28.63
1973	28.31
1974	28.98
1975	28.62
1976	27.65
1977	28.1
1978	28.46
1979	28.74
1980	27.23
1981	28.13
1982	28.57
1983	26.92
1984	29.03
1985	27.59
1986	27.3
1987	28.66
1988	27.12
1989	29.3
1990	29.73
1991	29.68
1992	27.97
1993	28.51
1994	28.5
1995	28.46
1996	27.02
1997	28.07
1998	27.66
1999	28.52
[truncated: 301 more rows]

## Sheet: Freezing TREC
Sample Number	Cq-value
1	25.24
2	25.45
3	25.63
4	25.67
5	25.83
6	25.86
7	25.88
8	25.95
9	25.96
10	25.98
11	25.99
12	26.02
13	26.03
14	26.04
15	26.07
16	26.08
17	26.14
18	26.16
19	26.16
20	26.16
21	26.17
22	26.18
23	26.18
24	26.19
25	26.21
26	26.22
27	26.23
28	26.28
29	26.3
30	26.3
31	26.31
32	26.32
33	26.35
34	26.39
35	26.39
36	26.39
37	26.4
38	26.43
39	26.43
40	26.43
41	26.44
42	26.44
43	26.45
44	26.46
45	26.47
46	26.47
47	26.49
48	26.49
49	26.51
50	26.51
51	26.51
52	26.52
53	26.53
54	26.54
55	26.55
56	26.55
57	26.56
58	26.56
59	26.57
60	26.57
61	26.58
62	26.58
63	26.6
64	26.61
65	26.61
66	26.62
67	26.63
68	26.64
69	26.66
70	26.67
71	26.67
72	26.68
73	26.68
74	26.69
75	26.69
76	26.7
77	26.71
78	26.71
79	26.73
80	26.75
81	26.75
82	26.75
83	26.75
84	26.75
85	26.76
86	26.76
87	26.77
88	26.77
89	26.79
90	26.79
91	26.79
92	26.81
93	26.82
94	26.82
95	26.83
96	26.83
97	26.83
98	26.84
99	26.84
100	26.84
101	26.84
102	26.86
103	26.86
104	26.86
105	26.86
106	26.86
107	26.87
108	26.87
109	26.87
110	26.88
111	26.88
112	26.88
113	26.89
114	26.89
115	26.89
116	26.89
117	26.9
118	26.9
119	26.9
120	26.9
121	26.92
122	26.92
123	26.92
124	26.93
125	26.93
126	26.93
127	26.94
128	26.94
129	26.94
130	26.94
131	26.95
132	26.95
133	26.96
134	26.96
135	26.96
136	26.97
137	26.97
138	26.98
139	26.99
140	27
141	27
142	27.01
143	27.01
144	27.01
145	27.02
146	27.04
147	27.04
148	27.04
149	27.04
150	27.05
151	27.05
152	27.06
153	27.06
154	27.07
155	27.1
156	27.11
157	27.12
158	27.13
159	27.13
160	27.15
161	27.15
162	27.16
163	27.16
164	27.16
165	27.17
166	27.17
167	27.17
168	27.2
169	27.2
170	27.2
171	27.21
172	27.22
173	27.22
174	27.23
175	27.25
176	27.25
177	27.25
178	27.25
179	27.25
180	27.25
181	27.26
182	27.26
183	27.26
184	27.26
185	27.26
186	27.26
187	27.26
188	27.27
189	27.28
190	27.28
191	27.29
192	27.29
193	27.3
194	27.3
195	27.3
196	27.31
197	27.31
198	27.31
199	27.31
200	27.32
201	27.33
202	27.33
203	27.34
204	27.35
205	27.36
206	27.37
207	27.37
208	27.37
209	27.37
210	27.38
211	27.4
212	27.4
213	27.41
214	27.43
215	27.43
216	27.44
217	27.44
218	27.46
219	27.47
220	27.47
221	27.49
222	27.49
223	27.5
224	27.5
225	27.5
226	27.51
227	27.51
228	27.52
229	27.53
230	27.53
231	27.53
232	27.53
233	27.53
234	27.54
235	27.54
236	27.54
237	27.54
238	27.54
239	27.55
240	27.56
241	27.57
242	27.57
243	27.57
244	27.58
245	27.59
246	27.6
247	27.62
248	27.63
249	27.66
250	27.67
251	27.67
252	27.68
253	27.68
254	27.68
255	27.69
256	27.69
257	27.7
258	27.7
259	27.71
260	27.72
261	27.73
262	27.74
263	27.75
264	27.8
265	27.81
266	27.82
267	27.82
268	27.83
269	27.83
270	27.84
271	27.85
272	27.86
273	27.86
274	27.87
275	27.87
276	27.88
277	27.89
278	27.89
279	27.91
280	27.91
281	27.91
282	27.91
283	27.91
284	27.91
285	27.92
286	27.93
287	27.93
288	27.94
289	27.94
290	27.94
291	27.95
292	27.96
293	27.97
294	27.98
295	27.98
296	27.98
297	27.98
298	27.99
299	28
300	28
301	28.02
302	28.05
303	28.07
304	28.07
305	28.1
306	28.13
307	28.13
308	28.16
309	28.16
310	28.17
311	28.19
312	28.25
313	28.26
314	28.26
315	28.29
316	28.31
317	28.32
318	28.38
319	28.41
320	28.45
321	28.47
322	28.47
323	28.48
324	28.51
325	28.59
326	28.67
327	28.67
328	28.69
329	28.69
330	28.69
331	28.73
332	28.8
333	28.87
334	28.97
335	28.99
336	29
337	29.7
338	30.82
339	32.06
340	26.2
341	26.2
342	26.38
343	26.39
344	26.44
345	26.52
346	26.53
347	26.58
348	26.74
349	26.77
350	26.79
351	26.8
352	26.8
353	26.81
354	26.82
355	26.82
356	26.83
357	26.85
358	26.86
359	26.87
360	26.88
361	26.88
362	26.88
363	26.9
364	26.9
365	26.92
366	26.93
367	26.93
368	26.94
369	26.94
370	26.95
371	26.96
372	26.96
373	26.97
374	26.97
375	26.97
376	26.98
377	26.99
378	26.99
379	27
380	27
381	27.01
382	27.06
383	27.06
384	27.07
385	27.07
386	27.12
387	27.13
388	27.15
389	27.17
390	27.18
391	27.18
392	27.18
393	27.19
394	27.19
395	27.2
396	27.21
397	27.21
398	27.22
399	27.22
400	27.22
401	27.22
402	27.25
403	27.26
404	27.26
405	27.27
406	27.27
407	27.28
408	27.29
409	27.29
410	27.29
411	27.3
412	27.31
413	27.32
414	27.32
415	27.35
416	27.36
417	27.36
418	27.37
419	27.39
420	27.39
421	27.4
422	27.42
423	27.42
424	27.42
425	27.42
426	27.45
427	27.49
428	27.49
429	27.5
430	27.5
431	27.51
432	27.51
433	27.51
434	27.51
435	27.52
436	27.52
437	27.54
438	27.58
439	27.59
440	27.59
441	27.59
442	27.6
443	27.61
444	27.61
445	27.61
446	27.62
447	27.63
448	27.63
449	27.63
450	27.64
451	27.64
452	27.65
453	27.67
454	27.67
455	27.67
456	27.68
457	27.72
458	27.73
459	27.73
460	27.74
461	27.74
462	27.76
463	27.76
464	27.77
465	27.77
466	27.77
467	27.77
468	27.78
469	27.78
470	27.78
471	27.78
472	27.8
473	27.8
474	27.8
475	27.8
476	27.8
477	27.81
478	27.81
479	27.81
480	27.81
481	27.82
482	27.83
483	27.83
484	27.83
485	27.84
486	27.84
487	27.84
488	27.84
489	27.85
490	27.86
491	27.86
492	27.86
493	27.87
494	27.87
495	27.87
496	27.87
497	27.88
498	27.89
499	27.89
500	27.89
501	27.89
502	27.89
503	27.89
504	27.9
505	27.9
506	27.9
507	27.9
508	27.9
509	27.9
510	27.91
511	27.91
512	27.91
513	27.91
514	27.91
515	27.91
516	27.92
517	27.92
518	27.92
519	27.92
520	27.92
521	27.93
522	27.94
523	27.95
524	27.95
525	27.96
526	27.96
527	27.96
528	27.96
529	27.97
530	27.97
531	27.97
532	27.97
533	27.97
534	27.97
535	27.98
536	27.98
537	27.98
538	27.98
539	27.98
540	27.98
541	27.99
542	27.99
543	27.99
544	27.99
545	28
546	28.02
547	28.02
548	28.02
549	28.03
550	28.04
551	28.04
552	28.04
553	28.05
554	28.06
555	28.06
556	28.07
557	28.07
558	28.09
559	28.09
560	28.09
561	28.11
562	28.12
563	28.12
564	28.14
565	28.14
566	28.14
567	28.15
568	28.15
569	28.16
570	28.17
571	28.17
572	28.19
573	28.2
574	28.2
575	28.2
576	28.21
577	28.22
578	28.22
579	28.22
580	28.22
581	28.23
582	28.23
583	28.24
584	28.24
585	28.25
586	28.27
587	28.27
588	28.27
589	28.31
590	28.33
591	28.33
592	28.34
593	28.35
594	28.36
595	28.39
596	28.39
597	28.39
598	28.39
599	28.42
600	28.42
601	28.45
602	28.46
603	28.47
604	28.48
605	28.49
606	28.5
607	28.51
608	28.51
609	28.51
610	28.56
611	28.57
612	28.57
613	28.57
614	28.58
615	28.59
616	28.59
617	28.62
618	28.63
619	28.63
620	28.64
621	28.65
622	28.66
623	28.67
624	28.67
625	28.67
626	28.68
627	28.69
628	28.71
629	28.72
630	28.72
631	28.82
632	28.84
633	28.85
634	28.85
635	28.85
636	28.87
637	28.87
638	28.88
639	28.88
640	28.88
641	28.89
642	28.89
643	28.91
644	28.92
645	28.93
646	28.94
647	28.94
648	28.97
649	28.97
650	28.97
651	28.98
652	28.99
653	28.99
654	29.02
655	29.06
656	29.06
657	29.07
658	29.21
659	29.22
660	29.23
661	29.24
662	29.27
663	29.37
664	29.52
665	29.52
666	29.53
667	29.53
668	29.57
669	29.67
670	29.78
671	29.84
672	29.88
673	29.96
674	30.23
675	30.59
676	24.96
677	24.98
678	25.05
679	25.11
680	25.14
681	25.39
682	25.43
683	25.43
684	25.45
685	25.47
686	25.51
687	25.53
688	25.55
689	25.59
690	25.7
691	25.7
692	25.79
693	25.79
694	25.8
695	25.84
696	25.84
697	25.86
698	25.91
699	25.91
700	25.96
701	25.96
702	25.98
703	25.99
704	26
705	26
706	26.01
707	26.05
708	26.07
709	26.09
710	26.11
711	26.11
712	26.14
713	26.15
714	26.2
715	26.23
716	26.23
717	26.23
718	26.24
719	26.27
720	26.29
721	26.29
722	26.32
723	26.32
724	26.35
725	26.37
726	26.37
727	26.38
728	26.4
729	26.4
730	26.44
731	26.46
732	26.49
733	26.49
734	26.49
735	26.51
736	26.51
737	26.53
738	26.54
739	26.54
740	26.56
741	26.58
742	26.58
743	26.59
744	26.59
745	26.61
746	26.63
747	26.65
748	26.66
749	26.67
750	26.68
751	26.68
752	26.68
753	26.69
754	26.7
755	26.73
756	26.73
757	26.73
758	26.74
759	26.75
760	26.75
761	26.76
762	26.77
763	26.78
764	26.78
765	26.78
766	26.79
767	26.8
768	26.8
769	26.8
770	26.81
771	26.83
772	26.83
773	26.83
774	26.83
775	26.86
776	26.87
777	26.87
778	26.87
779	26.88
780	26.88
781	26.89
782	26.89
783	26.91
784	26.91
785	26.92
786	26.92
787	26.92
788	26.92
789	26.93
790	26.93
791	26.93
792	26.93
793	26.94
794	26.95
795	26.96
796	26.96
797	26.96
798	26.96
799	26.97
800	26.97
801	26.98
802	26.98
803	26.99
804	26.99
805	27
806	27
807	27.01
808	27.02
809	27.03
810	27.04
811	27.05
812	27.06
813	27.07
814	27.08
815	27.08
816	27.08
817	27.08
818	27.09
819	27.09
820	27.1
821	27.11
822	27.12
823	27.13
824	27.13
825	27.13
826	27.14
827	27.14
828	27.14
829	27.14
830	27.15
831	27.17
832	27.17
833	27.19
834	27.19
835	27.19
836	27.21
837	27.24
838	27.24
839	27.24
840	27.25
841	27.25
842	27.25
843	27.26
844	27.26
845	27.27
846	27.28
847	27.28
848	27.28
849	27.3
850	27.3
851	27.31
852	27.31
853	27.32
854	27.32
855	27.33
856	27.34
857	27.36
858	27.37
859	27.39
860	27.4
861	27.41
862	27.42
863	27.42
864	27.43
865	27.43
866	27.43
867	27.44
868	27.44
869	27.44
870	27.46
871	27.46
872	27.46
873	27.46
874	27.47
875	27.48
876	27.48
877	27.5
878	27.5
879	27.51
880	27.51
881	27.51
882	27.51
883	27.52
884	27.53
885	27.53
886	27.54
887	27.54
888	27.54
889	27.55
890	27.56
891	27.56
892	27.57
893	27.57
894	27.57
895	27.57
896	27.58
897	27.58
898	27.59
899	27.59
900	27.6
901	27.6
902	27.61
903	27.61
904	27.62
905	27.63
906	27.64
907	27.67
908	27.67
909	27.68
910	27.68
911	27.68
912	27.68
913	27.71
914	27.73
915	27.73
916	27.75
917	27.75
918	27.79
919	27.8
920	27.81
921	27.81
922	27.83
923	27.83
924	27.83
925	27.84
926	27.84
927	27.84
928	27.85
929	27.87
930	27.87
931	27.87
932	27.88
933	27.89
934	27.89
935	27.9
936	27.91
937	27.91
938	27.92
939	27.94
940	27.96
941	27.96
942	27.97
943	27.97
944	27.97
945	27.97
946	27.97
947	27.98
948	27.98
949	27.98
950	27.99
951	27.99
952	28
953	28
954	28.01
955	28.01
956	28.02
957	28.03
958	28.06
959	28.07
960	28.1
961	28.11
962	28.11
963	28.11
964	28.15
965	28.15
966	28.19
967	28.19
968	28.19
969	28.2
970	28.2
971	28.22
972	28.23
973	28.25
974	28.29
975	28.29
976	28.3
977	28.31
978	28.32
979	28.33
980	28.35
981	28.38
982	28.38
983	28.38
984	28.4
985	28.4
986	28.46
987	28.48
988	28.53
989	28.61
990	28.62
991	28.65
992	28.67
993	28.7
994	28.72
995	28.75
996	28.77
997	28.84
998	28.86
999	28.86
1000	28.87
1001	28.89
1002	28.9
1003	28.92
1004	28.93
1005	28.93
1006	28.94
1007	28.94
1008	28.96
1009	28.97
1010	28.97
1011	28.98
1012	28.98
1013	29.21
1014	29.21
1015	29.43
1016	29.5
1017	29.83
1018	29.98
1019	25.91
1020	25.95
1021	26.36
1022	26.36
1023	26.38
1024	26.48
1025	26.49
1026	26.73
1027	26.73
1028	26.74
1029	26.76
1030	26.78
1031	26.81
1032	26.83
1033	26.9
1034	26.93
1035	26.94
1036	26.95
1037	26.98
1038	26.98
1039	26.99
1040	26.99
1041	26.99
1042	27
1043	27.03
1044	27.03
1045	27.04
1046	27.08
1047	27.08
1048	27.1
1049	27.12
1050	27.13
1051	27.13
1052	27.18
1053	27.18
1054	27.19
1055	27.19
1056	27.2
1057	27.21
1058	27.22
1059	27.24
1060	27.24
1061	27.25
1062	27.28
1063	27.3
1064	27.32
1065	27.36
1066	27.37
1067	27.38
1068	27.39
1069	27.4
1070	27.44
1071	27.44
1072	27.45
1073	27.46
1074	27.47
1075	27.48
1076	27.5
1077	27.51
1078	27.51
1079	27.55
1080	27.56
1081	27.59
1082	27.62
1083	27.62
1084	27.62
1085	27.63
1086	27.64
1087	27.65
1088	27.66
1089	27.67
1090	27.68
1091	27.69
1092	27.72
1093	27.72
1094	27.72
1095	27.73
1096	27.74
1097	27.75
1098	27.76
1099	27.78
1100	27.78
1101	27.79
1102	27.8
1103	27.8
1104	27.81
1105	27.81
1106	27.82
1107	27.84
1108	27.87
1109	27.88
1110	27.88
1111	27.88
1112	27.91
1113	27.91
1114	27.91
1115	27.91
1116	27.91
1117	27.92
1118	27.92
1119	27.93
1120	27.93
1121	27.93
1122	27.93
1123	27.94
1124	27.94
1125	27.94
1126	27.94
1127	27.95
1128	27.95
1129	27.95
1130	27.96
1131	27.96
1132	27.96
1133	27.97
1134	27.98
1135	27.98
1136	27.98
1137	27.99
1138	28
1139	28
1140	28
1141	28.01
1142	28.03
1143	28.04
1144	28.05
1145	28.05
1146	28.07
1147	28.07
1148	28.09
1149	28.09
1150	28.1
1151	28.1
1152	28.1
1153	28.11
1154	28.14
1155	28.17
1156	28.18
1157	28.2
1158	28.2
1159	28.21
1160	28.21
1161	28.23
1162	28.24
1163	28.26
1164	28.26
1165	28.26
1166	28.28
1167	28.29
1168	28.3
1169	28.31
1170	28.31
1171	28.32
1172	28.33
1173	28.34
1174	28.35
1175	28.35
1176	28.35
1177	28.38
1178	28.4
1179	28.41
1180	28.41
1181	28.42
1182	28.42
1183	28.43
1184	28.43
1185	28.45
1186	28.48
1187	28.52
1188	28.55
1189	28.55
1190	28.57
1191	28.57
1192	28.59
1193	28.6
1194	28.6
1195	28.6
1196	28.61
1197	28.61
1198	28.63
1199	28.65
1200	28.67
1201	28.68
1202	28.68
1203	28.69
1204	28.7
1205	28.71
1206	28.71
1207	28.72
1208	28.72
1209	28.72
1210	28.74
1211	28.76
1212	28.81
1213	28.81
1214	28.84
1215	28.84
1216	28.84
1217	28.85
1218	28.86
1219	28.87
1220	28.87
1221	28.87
1222	28.91
1223	28.93
1224	28.93
1225	28.94
1226	28.94
1227	28.95
1228	28.96
1229	28.97
1230	28.98
1231	28.99
1232	28.99
1233	29
1234	29.02
1235	29.04
1236	29.04
1237	29.06
1238	29.06
1239	29.06
1240	29.12
1241	29.21
1242	29.24
1243	29.28
1244	29.28
1245	29.33
1246	29.36
1247	29.37
1248	29.39
1249	29.43
1250	29.44
1251	29.47
1252	29.51
1253	29.62
1254	29.65
1255	29.69
1256	29.69
1257	29.72
1258	29.77
1259	29.89
1260	29.9
1261	29.97
1262	30.04
1263	30.05
1264	30.11
1265	30.61
1266	30.81
1267	30.82
1268	31.06
1269	31.48
1270	24.79
1271	25.2
1272	25.22
1273	25.57
1274	25.59
1275	25.59
1276	25.65
1277	25.8
1278	25.92
1279	25.93
1280	25.94
1281	25.98
1282	25.98
1283	25.98
1284	26.01
1285	26.08
1286	26.08
1287	26.14
1288	26.14
1289	26.15
1290	26.19
1291	26.23
1292	26.24
1293	26.25
1294	26.25
1295	26.26
1296	26.27
1297	26.27
1298	26.29
1299	26.32
1300	26.37
1301	26.37
1302	26.39
1303	26.39
1304	26.41
1305	26.42
1306	26.44
1307	26.45
1308	26.46
1309	26.47
1310	26.48
1311	26.48
1312	26.5
1313	26.52
1314	26.56
1315	26.56
1316	26.56
1317	26.57
1318	26.58
1319	26.6
1320	26.61
1321	26.63
1322	26.63
1323	26.63
1324	26.63
1325	26.65
1326	26.65
1327	26.66
1328	26.67
1329	26.68
1330	26.68
1331	26.7
1332	26.72
1333	26.73
1334	26.74
1335	26.74
1336	26.76
1337	26.76
1338	26.78
1339	26.78
1340	26.79
1341	26.79
1342	26.8
1343	26.81
1344	26.81
1345	26.82
1346	26.84
1347	26.84
1348	26.85
1349	26.85
1350	26.85
1351	26.86
1352	26.86
1353	26.87
1354	26.87
1355	26.87
1356	26.9
1357	26.9
1358	26.91
1359	26.91
1360	26.93
1361	26.93
1362	26.93
1363	26.94
1364	26.94
1365	26.95
1366	26.95
1367	26.95
1368	26.95
1369	26.96
1370	26.96
1371	26.96
1372	26.96
1373	26.96
1374	26.96
1375	26.97
1376	26.97
1377	26.97
1378	26.98
1379	26.98
1380	27
1381	27
1382	27.02
1383	27.02
1384	27.06
1385	27.06
1386	27.07
1387	27.08
1388	27.09
1389	27.1
1390	27.11
1391	27.11
1392	27.12
1393	27.13
1394	27.14
1395	27.16
1396	27.18
1397	27.19
1398	27.21
1399	27.22
1400	27.24
1401	27.25
1402	27.25
1403	27.25
1404	27.26
1405	27.26
1406	27.26
1407	27.26
1408	27.26
1409	27.27
1410	27.28
1411	27.29
1412	27.3
1413	27.31
1414	27.31
1415	27.31
1416	27.32
1417	27.32
1418	27.33
1419	27.33
1420	27.35
1421	27.36
1422	27.38
1423	27.38
1424	27.4
1425	27.4
1426	27.4
1427	27.4
1428	27.41
1429	27.41
1430	27.42
1431	27.42
1432	27.45
1433	27.45
1434	27.46
1435	27.46
1436	27.47
1437	27.47
1438	27.48
1439	27.48
1440	27.48
1441	27.49
1442	27.5
1443	27.5
1444	27.5
1445	27.5
1446	27.52
1447	27.52
1448	27.52
1449	27.52
1450	27.53
1451	27.54
1452	27.56
1453	27.56
1454	27.57
1455	27.58
1456	27.58
1457	27.59
1458	27.6
1459	27.61
1460	27.61
1461	27.61
1462	27.61
1463	27.62
1464	27.63
1465	27.64
1466	27.64
1467	27.64
1468	27.65
1469	27.65
1470	27.66
1471	27.67
1472	27.67
1473	27.67
1474	27.68
1475	27.68
1476	27.72
1477	27.72
1478	27.73
1479	27.73
1480	27.73
1481	27.74
1482	27.74
1483	27.75
1484	27.75
1485	27.76
1486	27.79
1487	27.79
1488	27.79
1489	27.8
1490	27.81
1491	27.82
1492	27.83
1493	27.83
1494	27.83
1495	27.83
1496	27.84
1497	27.84
1498	27.85
1499	27.85
1500	27.86
1501	27.88
1502	27.89
1503	27.89
1504	27.89
1505	27.89
1506	27.9
1507	27.9
1508	27.9
1509	27.9
1510	27.9
1511	27.91
1512	27.91
1513	27.92
1514	27.92
1515	27.93
1516	27.93
1517	27.94
1518	27.95
1519	27.95
1520	27.95
1521	27.95
1522	27.95
1523	27.95
1524	27.96
1525	27.97
1526	27.97
1527	27.97
1528	27.98
1529	27.99
1530	27.99
1531	28
1532	28
1533	28
1534	28.01
1535	28.02
1536	28.02
1537	28.03
1538	28.07
1539	28.08
1540	28.1
1541	28.12
1542	28.15
1543	28.15
1544	28.17
1545	28.18
1546	28.19
1547	28.19
1548	28.19
1549	28.2
1550	28.2
1551	28.21
1552	28.21
1553	28.3
1554	28.3
1555	28.33
1556	28.33
1557	28.36
1558	28.37
1559	28.42
1560	28.44
1561	28.44
1562	28.45
1563	28.45
1564	28.47
1565	28.48
1566	28.5
1567	28.55
1568	28.57
1569	28.58
1570	28.62
1571	28.62
1572	28.63
1573	28.63
1574	28.63
1575	28.69
1576	28.75
1577	28.77
1578	28.78
1579	28.8
1580	28.82
1581	28.83
1582	28.83
1583	28.85
1584	28.86
1585	28.87
1586	28.88
1587	28.9
1588	28.94
1589	28.95
1590	28.96
1591	28.96
1592	28.96
1593	28.97
1594	28.98
1595	29.03
1596	29.04
1597	29.09
1598	29.19
1599	29.33
1600	29.43
1601	29.49
1602	29.52
1603	29.66
1604	29.7
1605	29.72
1606	29.79
1607	29.94
1608	30.04
1609	30.15
1610	30.53
1611	30.86
1612	25.65
1613	25.7
1614	25.73
1615	25.83
1616	25.91
1617	25.92
1618	25.99
1619	26
1620	26.11
1621	26.26
1622	26.27
1623	26.34
1624	26.41
1625	26.42
1626	26.45
1627	26.48
1628	26.5
1629	26.5
1630	26.54
1631	26.61
1632	26.61
1633	26.61
1634	26.62
1635	26.62
1636	26.65
1637	26.67
1638	26.67
1639	26.68
1640	26.73
1641	26.77
1642	26.77
1643	26.79
1644	26.82
1645	26.83
1646	26.84
1647	26.84
1648	26.85
1649	26.85
1650	26.86
1651	26.86
1652	26.87
1653	26.87
1654	26.88
1655	26.89
1656	26.89
1657	26.89
1658	26.91
1659	26.91
1660	26.92
1661	26.92
1662	26.93
1663	26.93
1664	26.95
1665	26.95
1666	26.96
1667	26.96
1668	26.96
1669	26.97
1670	26.98
1671	26.98
1672	26.99
1673	26.99
1674	26.99
1675	27
1676	27
1677	27.03
1678	27.04
1679	27.05
1680	27.05
1681	27.06
1682	27.09
1683	27.09
1684	27.11
1685	27.11
1686	27.11
1687	27.14
1688	27.14
1689	27.14
1690	27.14
1691	27.16
1692	27.16
1693	27.17
1694	27.17
1695	27.18
1696	27.2
1697	27.23
1698	27.25
1699	27.26
1700	27.27
1701	27.27
1702	27.28
1703	27.28
1704	27.28
1705	27.32
1706	27.33
1707	27.36
1708	27.36
1709	27.36
1710	27.38
1711	27.38
1712	27.38
1713	27.38
1714	27.39
1715	27.39
1716	27.39
1717	27.4
1718	27.4
1719	27.4
1720	27.42
1721	27.42
1722	27.42
1723	27.44
1724	27.44
1725	27.45
1726	27.45
1727	27.45
1728	27.48
1729	27.49
1730	27.49
1731	27.5
1732	27.5
1733	27.51
1734	27.52
1735	27.52
1736	27.52
1737	27.54
1738	27.54
1739	27.54
1740	27.54
1741	27.54
1742	27.54
1743	27.57
1744	27.58
1745	27.59
1746	27.59
1747	27.6
1748	27.61
1749	27.61
1750	27.62
1751	27.63
1752	27.63
1753	27.63
1754	27.63
1755	27.63
1756	27.64
1757	27.64
1758	27.64
1759	27.65
1760	27.65
1761	27.66
1762	27.66
1763	27.66
1764	27.67
1765	27.68
1766	27.68
1767	27.69
1768	27.7
1769	27.71
1770	27.72
1771	27.72
1772	27.73
1773	27.75
1774	27.75
1775	27.75
1776	27.76
1777	27.76
1778	27.76
1779	27.77
1780	27.77
1781	27.78
1782	27.78
1783	27.79
1784	27.79
1785	27.79
1786	27.79
1787	27.8
1788	27.8
1789	27.8
1790	27.82
1791	27.83
1792	27.83
1793	27.83
1794	27.84
1795	27.85
1796	27.85
1797	27.85
1798	27.85
1799	27.86
1800	27.86
1801	27.86
1802	27.86
1803	27.86
1804	27.86
1805	27.86
1806	27.87
1807	27.88
1808	27.88
1809	27.88
1810	27.89
1811	27.89
1812	27.89
1813	27.9
1814	27.91
1815	27.93
1816	27.94
1817	27.94
1818	27.95
1819	27.95
1820	27.95
1821	27.95
1822	27.95
1823	27.96
1824	27.96
1825	27.96
1826	27.97
1827	27.97
1828	27.98
1829	27.98
1830	27.98
1831	27.99
1832	27.99
1833	28
1834	28.01
1835	28.02
1836	28.02
1837	28.05
1838	28.05
1839	28.05
1840	28.06
1841	28.07
1842	28.07
1843	28.07
1844	28.07
1845	28.08
1846	28.08
1847	28.08
1848	28.09
1849	28.09
1850	28.09
1851	28.09
1852	28.09
1853	28.1
1854	28.1
1855	28.11
1856	28.11
1857	28.11
1858	28.12
1859	28.12
1860	28.13
1861	28.14
1862	28.15
1863	28.16
1864	28.16
1865	28.16
1866	28.17
1867	28.17
1868	28.17
1869	28.17
1870	28.18
1871	28.18
1872	28.2
1873	28.2
1874	28.21
1875	28.22
1876	28.23
1877	28.24
1878	28.24
1879	28.28
1880	28.3
1881	28.3
1882	28.3
1883	28.3
1884	28.31
1885	28.31
1886	28.36
1887	28.37
1888	28.38
1889	28.38
1890	28.39
1891	28.39
1892	28.4
1893	28.42
1894	28.43
1895	28.44
1896	28.47
1897	28.47
1898	28.48
1899	28.49
1900	28.51
1901	28.54
1902	28.56
1903	28.58
1904	28.59
1905	28.6
1906	28.62
1907	28.62
1908	28.63
1909	28.64
1910	28.65
1911	28.68
1912	28.69
1913	28.71
1914	28.72
1915	28.74
1916	28.76
1917	28.78
1918	28.78
1919	28.79
1920	28.79
1921	28.8
1922	28.81
1923	28.84
1924	28.87
1925	28.87
1926	28.88
1927	28.88
1928	28.91
1929	28.92
1930	28.93
1931	28.93
1932	28.93
1933	28.95
1934	28.98
1935	28.99
1936	29.01
1937	29.02
1938	29.05
1939	29.06
1940	29.06
1941	29.19
1942	29.2
1943	29.25
1944	29.25
1945	29.25
1946	29.39
1947	29.52
1948	29.54
1949	30.2
1950	30.37
1951	30.81
1952	30.82
1953	31.67
1954	25.56
1955	25.63
1956	25.79
1957	25.85
1958	25.9
1959	25.95
1960	25.96
1961	25.99
1962	25.99
1963	25.99
1964	26.06
1965	26.12
1966	26.13
1967	26.13
1968	26.16
1969	26.16
1970	26.17
1971	26.18
1972	26.2
1973	26.24
1974	26.26
1975	26.34
1976	26.36
1977	26.39
1978	26.41
1979	26.42
1980	26.43
1981	26.5
1982	26.51
1983	26.55
1984	26.55
1985	26.56
1986	26.57
1987	26.63
1988	26.63
1989	26.63
1990	26.63
1991	26.64
1992	26.66
1993	26.66
1994	26.67
1995	26.68
1996	26.68
1997	26.7
1998	26.7
1999	26.75
[truncated: 292 more rows]

## Sheet: Freezing SMN1
Sample Number	Cq-value
1	25.45
2	23.75
3	25.36
4	24.78
5	25.24
6	24.34
7	25.47
8	26.11
9	24.56
10	24.69
11	24.32
12	25.44
13	24.33
14	24.74
15	24.34
16	24.73
17	24.35
18	24.65
19	24.31
20	26.3
21	26.08
22	25.17
23	24.66
24	25.08
25	25.01
26	25.2
27	26.2
28	24.76
29	25.2
30	32.21
31	25.04
32	24.24
33	24.64
34	24.52
35	25.66
36	24.22
37	24.32
38	23.8
39	25.04
40	24.6
41	24.98
42	23.69
43	26.01
44	24.58
45	24.36
46	23.96
47	25.24
48	24.78
49	23.92
50	24.25
51	24.37
52	23.72
53	31.08
54	23.12
55	24.23
56	23.19
57	24.66
58	24.47
59	24.2
60	24.34
61	23.8
62	24.09
63	25.23
64	24.76
65	24.64
66	24.58
67	25.3
68	26.09
69	24.53
70	24.04
71	25.78
72	23.73
73	25.9
74	24.45
75	24.65
76	23.94
77	25.17
78	25.07
79	24.25
80	25.11
81	24.21
82	24.16
83	24.83
84	25.04
85	24.18
86	24.15
87	24.17
88	25.26
89	23.64
90	24.46
91	24.72
92	24.11
93	24.25
94	24.66
95	24.57
96	25.71
97	24.12
98	25.15
99	23.55
100	24.23
101	23.36
102	26.06
103	24.29
104	24.33
105	24.29
106	25.27
107	24.65
108	25.13
109	24.45
110	24.84
111	35
112	24.64
113	25.22
114	24.91
115	25.99
116	25.33
117	26.66
118	24.39
119	24.12
120	24.05
121	24.29
122	25.37
123	23.08
124	25.23
125	24.7
126	24.25
127	24.65
128	23.81
129	24.5
130	25.06
131	23.64
132	24.04
133	25.06
134	24.74
135	24.89
136	25.85
137	24.82
138	25.95
139	23.74
140	25.21
141	24.03
142	25.2
143	25.2
144	24.78
145	25.15
146	24.62
147	23.54
148	23.84
149	24.51
150	23.82
151	23.12
152	24.33
153	23.64
154	24.73
155	23.9
156	24.68
157	25.42
158	25.2
159	24.31
160	24.74
161	24.01
162	24.92
163	24.5
164	25.65
165	24.75
166	24.56
167	24.46
168	24.68
169	24.96
170	24.17
171	24.74
172	24.36
173	23.68
174	24.71
175	23.53
176	25.27
177	24.89
178	23.82
179	23.47
180	24.68
181	24.95
182	24
183	24.72
184	25.17
185	25.22
186	24.17
187	24.56
188	24.78
189	25.69
190	25.6
191	24.57
192	24.76
193	25.35
194	23.01
195	24.82
196	24.55
197	25.5
198	24.81
199	25.18
200	23.36
201	24.34
202	25.54
203	24.36
204	25.22
205	25.08
206	25.34
207	24.68
208	25.17
209	25.33
210	25
211	25.89
212	25.49
213	25
214	24.72
215	24.85
216	24.87
217	23.87
218	25.04
219	25.5
220	24.63
221	25.67
222	24.78
223	24.94
224	23.57
225	25.25
226	24.59
227	25.08
228	35
229	24.96
230	25.26
231	24.36
232	24.18
233	24.8
234	26.6
235	23.54
236	26.49
237	24.38
238	25.7
239	24.71
240	24.9
241	24.18
242	25.92
243	26.05
244	25.77
245	25.62
246	24.89
247	23.88
248	23.7
249	24.45
250	23.71
251	24.6
252	26.22
253	25.44
254	23.46
255	24.78
256	24.99
257	24.66
258	25.64
259	25.48
260	25.36
261	25.6
262	25.28
263	24.33
264	26.34
265	24.64
266	24.08
267	25.45
268	24.84
269	23.51
270	24.03
271	24.12
272	25.69
273	24.49
274	24.35
275	23.75
276	24.99
277	25.21
278	26.04
279	25.46
280	24.55
281	24.79
282	24.59
283	24.7
284	23.74
285	25.17
286	25.17
287	24.18
288	24.64
289	24.82
290	23.94
291	25.06
292	24.06
293	24.46
294	24.2
295	23.11
296	24.31
297	24.77
298	24.01
299	25.02
300	24.27
301	24.32
302	23.94
303	24.81
304	24.09
305	24.86
306	25.11
307	24.29
308	24.22
309	24.13
310	25.16
311	25.03
312	24.29
313	24.69
314	24.08
315	25
316	25.32
317	24.05
318	25.51
319	24.57
320	24.54
321	24.16
322	24.8
323	24.86
324	24.69
325	24.66
326	24.48
327	25.69
328	25.32
329	25.1
330	25.13
331	24.13
332	24.63
333	24.46
334	24.22
335	24.81
336	25.01
337	24.29
338	24.61
339	24.53
340	23.93
341	24.55
342	23.76
343	24.92
344	24.7
345	25.01
346	25.65
347	24.79
348	24.77
349	25.05
350	25.74
351	26.77
352	24.74
353	25.45
354	24.84
355	25.22
356	25.82
357	25.72
358	25.31
359	24.83
360	24.91
361	25.01
362	25.16
363	25.13
364	24.51
365	25.02
366	25.21
367	24.31
368	25.81
369	25.09
370	24.84
371	25.29
372	25.58
373	25.07
374	25.26
375	24.49
376	25.59
377	25.16
378	25.79
379	24.94
380	24.18
381	24.7
382	23.93
383	24.96
384	25.59
385	25.31
386	24.48
387	24.66
388	25.67
389	25.82
390	24.08
391	25.14
392	24.72
393	25.8
394	24.9
395	24.36
396	24.98
397	24.09
398	24.57
399	24.92
400	23.91
401	25.08
402	24.8
403	24.81
404	24.48
405	24.8
406	24.5
407	24.19
408	25.73
409	24.75
410	26.14
411	25.1
412	25.45
413	25.73
414	25.15
415	24.99
416	26.29
417	25.61
418	25.38
419	26.21
420	25.56
421	25.06
422	25.47
423	27.14
424	25.86
425	25.52
426	25.23
427	26.11
428	24.34
429	26.13
430	24.84
431	24.32
432	24.6
433	26.54
434	24.67
435	24.37
436	25.47
437	25.43
438	24.13
439	25.91
440	24.92
441	25.69
442	25.01
443	25.33
444	25.57
445	23.93
446	26.28
447	24.01
448	24.86
449	24.83
450	24.22
451	24.67
452	25.72
453	24.94
454	25.3
455	24.87
456	25.08
457	24.88
458	25.5
459	24.76
460	24.3
461	23.76
462	24.51
463	24.97
464	25.27
465	25.21
466	24.53
467	23.87
468	25.22
469	24.86
470	24.44
471	25.47
472	25.2
473	26.97
474	24.72
475	23.95
476	24.75
477	24.39
478	23.5
479	24.57
480	24.47
481	24.08
482	24.86
483	24.59
484	23.73
485	24.25
486	25.19
487	24.89
488	25
489	24.47
490	24.67
491	25.08
492	24.64
493	25.68
494	25
495	27.22
496	24.39
497	25.05
498	25.45
499	24.53
500	24.61
501	26.54
502	25.91
503	26.46
504	24.32
505	26.71
506	25.18
507	25.69
508	25.75
509	25.88
510	24.82
511	24
512	24.14
513	24.29
514	23.82
515	24.64
516	24.37
517	24.65
518	24.65
519	24.27
520	24.66
521	25.9
522	25.97
523	24.93
524	25.04
525	25.57
526	25.2
527	26
528	24.81
529	24.91
530	24.75
531	25.76
532	25.61
533	25.06
534	24.98
535	24.27
536	24.26
537	24.74
538	24.94
539	25.21
540	24.67
541	25.09
542	24.5
543	23.82
544	24.69
545	25.77
546	24.56
547	24.66
548	23.75
549	24.74
550	24.64
551	25.12
552	24.09
553	24.83
554	25.02
555	26.43
556	25.63
557	25.82
558	24.83
559	24.95
560	23.89
561	25.91
562	25.16
563	25.73
564	25.27
565	25.98
566	24.55
567	24.88
568	23.35
569	23.54
570	24.17
571	24
572	25.17
573	24.06
574	25.84
575	24.73
576	24.64
577	26.1
578	25.28
579	23.99
580	24.67
581	25.14
582	25.12
583	23.92
584	25.51
585	25.14
586	25.23
587	24.6
588	25.23
589	25.98
590	24.92
591	25.1
592	25.67
593	25.46
594	26.09
595	25.28
596	24.72
597	25.27
598	26.18
599	26.29
600	25.8
601	26.11
602	25.13
603	25.12
604	25.49
605	28.37
606	25.71
607	25.75
608	25
609	24.79
610	25.64
611	23.95
612	25.11
613	24.72
614	24.45
615	23.6
616	25.01
617	27.05
618	25.08
619	25.62
620	23.91
621	24.45
622	25.45
623	25.06
624	25.85
625	24.09
626	25.66
627	25.19
628	23.88
629	24.58
630	25.52
631	25.19
632	23.03
633	24.74
634	24.03
635	25.23
636	24.48
637	24.94
638	25.15
639	24.64
640	25.82
641	24.02
642	25.16
643	24.84
644	25.75
645	25.56
646	24.51
647	24.62
648	25.06
649	24.97
650	24.37
651	25.54
652	24.57
653	25.44
654	24.32
655	24.95
656	24.58
657	26.25
658	25.46
659	25.81
660	24.6
661	23.23
662	25.36
663	24.88
664	25.09
665	25.45
666	24.07
667	24.89
668	23.72
669	25.06
670	25.13
671	25.46
672	25.58
673	25.55
674	24.83
675	25.69
676	23.73
677	24.93
678	25.13
679	26.23
680	26.48
681	25.67
682	24.92
683	26.28
684	25.05
685	24.51
686	26.67
687	24.77
688	24.89
689	24.36
690	24.49
691	25.92
692	24.72
693	25.82
694	26.58
695	22.59
696	25.29
697	24.66
698	25.45
699	26.09
700	26.63
701	24.9
702	24.9
703	25.46
704	25.19
705	25.48
706	25.46
707	25.22
708	25.19
709	25.28
710	26.76
711	25.1
712	25.66
713	26.22
714	25.79
715	25.54
716	26.32
717	25.36
718	25.5
719	24.9
720	26.03
721	24.88
722	24.92
723	25.59
724	26.59
725	24.75
726	25.48
727	25.87
728	25.82
729	24.94
730	25.56
731	25.68
732	26.75
733	25.79
734	25.42
735	25.24
736	26
737	25.05
738	24.11
739	25.75
740	25.5
741	25.87
742	24.62
743	25.76
744	25.18
745	24.99
746	25.31
747	25.58
748	24.74
749	24.24
750	25.02
751	24.57
752	27.23
753	26
754	26.12
755	25.88
756	25.79
757	24.19
758	26.04
759	26.08
760	25.66
761	25.79
762	25.65
763	25.61
764	25.79
765	25.48
766	26.17
767	24.58
768	25.11
769	25.2
770	24.8
771	24.22
772	27.27
773	25.99
774	26.81
775	25.88
776	24.8
777	25.14
778	24.28
779	25.26
780	25.67
781	25.53
782	26.18
783	24.13
784	25.97
785	23.17
786	25.88
787	25.46
788	25.18
789	25.95
790	24.9
791	24.99
792	24.16
793	23.83
794	24.97
795	25.71
796	25.43
797	25.59
798	24.8
799	25.63
800	26.23
801	25.04
802	26.47
803	25.48
804	27.62
805	25.88
806	26.08
807	26.52
808	24.98
809	24.94
810	26.26
811	23.04
812	23.69
813	24.15
814	27.32
815	24.82
816	25.07
817	25.12
818	26.01
819	25.78
820	25.78
821	25.3
822	25.86
823	25.45
824	24.07
825	24.85
826	25.62
827	25.28
828	24.71
829	26.14
830	25.63
831	24.68
832	24.33
833	25.8
834	25.46
835	24.35
836	25.69
837	25.82
838	24.7
839	25.56
840	27.43
841	27.36
842	25.82
843	25.78
844	25.66
845	25.5
846	26.31
847	25.16
848	25.23
849	26.04
850	25.76
851	25.54
852	25.09
853	26.18
854	25.06
855	25.83
856	24.68
857	26.45
858	25.52
859	27.04
860	26.12
861	26.17
862	24.11
863	24.88
864	24.32
865	25.66
866	25.37
867	23.84
868	24.91
869	23.05
870	24.1
871	25.61
872	25.46
873	24.38
874	25.02
875	25.64
876	24.51
877	25.43
878	25.23
879	25.9
880	24.03
881	24.62
882	25.5
883	26.5
884	25.87
885	25.77
886	25.63
887	26.56
888	26.86
889	25.71
890	24.94
891	25.46
892	25.48
893	26.32
894	25.43
895	25.27
896	25.14
897	26.97
898	25.12
899	25.66
900	24.97
901	25.71
902	24.35
903	25.96
904	25.08
905	24.44
906	26.23
907	24.85
908	24.49
909	25.98
910	25.23
911	23.71
912	24.98
913	24.47
914	24.89
915	24.72
916	23.94
917	24.77
918	23.76
919	23.55
920	24.95
921	25.64
922	25.87
923	23.92
924	25.09
925	24.25
926	25.44
927	26.16
928	25.09
929	25.19
930	24.39
931	24.67
932	24.71
933	26.23
934	25.04
935	24.5
936	25.82
937	25.94
938	25.18
939	25.95
940	25.56
941	26.77
942	25.69
943	26.04
944	25.5
945	25.87
946	25.27
947	24.79
948	26.21
949	25.65
950	25
951	26.31
952	25.52
953	25.78
954	25.74
955	25.24
956	25.7
957	23.93
958	25.12
959	24.65
960	24.93
961	24.66
962	24.9
963	24.86
964	24.75
965	24.98
966	25.15
967	25.67
968	24.58
969	24.19
970	24.51
971	26.16
972	25.25
973	24.82
974	23.64
975	24.96
976	24.9
977	25.57
978	25.5
979	25.44
980	25.43
981	24.89
982	26.92
983	25.01
984	24.93
985	26.29
986	24.1
987	26.48
988	27.16
989	28.72
990	25.78
991	24.78
992	25.51
993	25.67
994	26.23
995	25.91
996	25.62
997	25.85
998	25.06
999	25.15
1000	24.91
1001	26.8
1002	24.42
1003	24.54
1004	23.14
1005	23.86
1006	23.85
1007	25.53
1008	25.2
1009	24.6
1010	25.78
1011	25.71
1012	24.52
1013	23.95
1014	25.6
1015	24.7
1016	24.96
1017	24.14
1018	24.83
1019	25.54
1020	24.86
1021	25.75
1022	25.02
1023	24.67
1024	23.88
1025	26.75
1026	24.85
1027	25.09
1028	25.45
1029	26.16
1030	25.66
1031	24.51
1032	27.64
1033	24.92
1034	24.89
1035	26.07
1036	25.22
1037	24.28
1038	24.05
1039	24.21
1040	25.66
1041	26
1042	25.73
1043	24.15
1044	24.86
1045	24.97
1046	26.09
1047	25.08
1048	25.29
1049	26.58
1050	26.01
1051	24.24
1052	24.33
1053	24.73
1054	27.11
1055	25.69
1056	25.09
1057	24.93
1058	24.83
1059	28.16
1060	25.18
1061	25.45
1062	23.97
1063	24.74
1064	25.58
1065	26.16
1066	25.86
1067	23.82
1068	23.5
1069	25.6
1070	25.31
1071	26.63
1072	27.96
1073	25.74
1074	24.94
1075	24.34
1076	23.94
1077	26.32
1078	24.77
1079	24.53
1080	25.28
1081	25.16
1082	28.19
1083	25.58
1084	24.47
1085	25.01
1086	25.46
1087	27.32
1088	24.89
1089	24.88
1090	24.95
1091	25.59
1092	24.67
1093	24.1
1094	26.58
1095	27.06
1096	24.86
1097	25.28
1098	25.2
1099	26.02
1100	24.44
1101	23.8
1102	24.88
1103	25.03
1104	25.26
1105	24.66
1106	26.62
1107	25.03
1108	24.63
1109	25.93
1110	25.47
1111	24.53
1112	25.25
1113	24.43
1114	26
1115	24.37
1116	25.33
1117	25.88
1118	27.8
1119	26.06
1120	24.95
1121	24.06
1122	25.45
1123	24.36
1124	25.97
1125	24.18
1126	25.62
1127	24.6
1128	25.16
1129	26.28
1130	25.65
1131	25.86
1132	24.57
1133	25.7
1134	25.48
1135	25.67
1136	26.44
1137	24.96
1138	25.69
1139	26.72
1140	25.22
1141	25.09
1142	25.67
1143	26.45
1144	24.78
1145	24.53
1146	25.17
1147	24.77
1148	26.05
1149	25.09
1150	24.92
1151	24.05
1152	25.78
1153	25.08
1154	25.02
1155	25.69
1156	25.35
1157	25.34
1158	24.13
1159	23.23
1160	25.56
1161	24.43
1162	24.76
1163	24.78
1164	25.36
1165	26.12
1166	26
1167	25.46
1168	25.22
1169	26.53
1170	27.15
1171	23.74
1172	25.92
1173	26.54
1174	25.46
1175	25.38
1176	24.49
1177	24.91
1178	25.6
1179	26.59
1180	25.9
1181	24.52
1182	25.07
1183	26.02
1184	26.5
1185	24.89
1186	24.05
1187	25.98
1188	27.13
1189	24.46
1190	24.35
1191	25.03
1192	25.04
1193	25.64
1194	27.83
1195	24.27
1196	25.18
1197	25.27
1198	25.86
1199	25.27
1200	25.63
1201	24.9
1202	25.37
1203	25.05
1204	25.56
1205	25.98
1206	25.89
1207	24.91
1208	26.09
1209	25.67
1210	24.09
1211	25.32
1212	24.48
1213	25.19
1214	23.49
1215	24.54
1216	25.76
1217	25.96
1218	25.57
1219	25.24
1220	23.55
1221	25.89
1222	24.18
1223	25.82
1224	26.98
1225	25.32
1226	24.77
1227	25.32
1228	25.06
1229	25.47
1230	24.47
1231	25.87
1232	24.91
1233	25.02
1234	25
1235	24.57
1236	25.51
1237	25.66
1238	25.69
1239	25.03
1240	24.66
1241	24.44
1242	24.46
1243	25.65
1244	25.7
1245	23.78
1246	24.73
1247	25.52
1248	25.03
1249	24.86
1250	25.14
1251	25.01
1252	24.47
1253	25.5
1254	25.72
1255	25.52
1256	26.95
1257	26.27
1258	24.09
1259	25.96
1260	24.78
1261	26.12
1262	25.13
1263	24.88
1264	25.1
1265	24.99
1266	25.47
1267	26.37
1268	24.34
1269	26.04
1270	24.49
1271	25.58
1272	24.2
1273	24.5
1274	24.47
1275	25.76
1276	23.52
1277	25.14
1278	24.92
1279	25.01
1280	24.61
1281	25.75
1282	25.03
1283	26.15
1284	23.26
1285	24.01
1286	26.68
1287	25.65
1288	23.67
1289	25.65
1290	24.02
1291	25.13
1292	23.55
1293	24.71
1294	24.2
1295	25.49
1296	23.72
1297	26.75
1298	25.9
1299	26.19
1300	25.3
1301	26.77
1302	25.6
1303	24.88
1304	25.59
1305	23.87
1306	25.62
1307	25.29
1308	25.14
1309	24.6
1310	24.99
1311	24.81
1312	25.56
1313	24.64
1314	26.68
1315	23.8
1316	26
1317	25.35
1318	25.21
1319	25.45
1320	25.26
1321	25.23
1322	26.15
1323	24.69
1324	25.95
1325	25.22
1326	25.76
1327	24.86
1328	25.09
1329	25.35
1330	25.19
1331	24.91
1332	25.39
1333	26.59
1334	24.59
1335	26.53
1336	25.7
1337	25.53
1338	28.31
1339	25.53
1340	25.3
1341	25.31
1342	25.71
1343	25.28
1344	26.27
1345	25.48
1346	25.07
1347	26.19
1348	24.95
1349	25.07
1350	25.83
1351	25.2
1352	25.29
1353	25.09
1354	23.85
1355	24.15
1356	25.25
1357	24.75
1358	25.5
1359	26.07
1360	26.64
1361	25
1362	24.84
1363	25.34
1364	25.7
1365	24.86
1366	25.51
1367	24.61
1368	24.03
1369	24.45
1370	25.05
1371	25.17
1372	25.81
1373	24.07
1374	25.16
1375	25.56
1376	25.71
1377	25.12
1378	25.12
1379	24.79
1380	24.75
1381	24.63
1382	25.06
1383	24.47
1384	24.5
1385	24.21
1386	24.79
1387	24.37
1388	24.81
1389	24.92
1390	24.74
1391	23.97
1392	24.98
1393	24.37
1394	26.21
1395	26.54
1396	25.34
1397	25.92
1398	26.67
1399	26.68
1400	26.02
1401	24.8
1402	26.5
1403	24.54
1404	26.04
1405	25.86
1406	26.59
1407	25.72
1408	26.15
1409	24.98
1410	25.69
1411	24.47
1412	24.94
1413	25.63
1414	25.72
1415	25.3
1416	27.1
1417	24.23
1418	24.57
1419	24.1
1420	25.03
1421	26.67
1422	25.23
1423	24.59
1424	24.54
1425	24.49
1426	24.3
1427	24.31
1428	25.5
1429	23.57
1430	24.98
1431	25.54
1432	24.45
1433	24.75
1434	24.76
1435	24.58
1436	25.15
1437	24.52
1438	25.62
1439	24.85
1440	24.97
1441	23.92
1442	26.18
1443	26.53
1444	25.47
1445	26.11
1446	24.75
1447	24.3
1448	25.9
1449	25.53
1450	24.3
1451	25.93
1452	25.81
1453	25.25
1454	26.21
1455	26.51
1456	25.65
1457	25.53
1458	26.22
1459	25.01
1460	26.02
1461	24.58
1462	25.8
1463	24.23
1464	23.9
1465	22.6
1466	26.16
1467	24.18
1468	26.05
1469	24.28
1470	25.56
1471	25.3
1472	25.65
1473	26.57
1474	25.18
1475	23.75
1476	25.6
1477	24.32
1478	24.38
1479	24.92
1480	24.31
1481	23.56
1482	25.93
1483	24.63
1484	24.72
1485	24.66
1486	25.93
1487	25.8
1488	25.98
1489	24.64
1490	25.81
1491	25.64
1492	25.52
1493	25.29
1494	26.35
1495	25.23
1496	25.49
1497	25.48
1498	25.71
1499	25.73
1500	24.5
1501	24.28
1502	24.99
1503	25.85
1504	24.24
1505	25.16
1506	24.92
1507	25.07
1508	22.82
1509	25.32
1510	24.21
1511	26.25
1512	23.29
1513	24.55
1514	25.16
1515	25.59
1516	24.84
1517	25.53
1518	23.59
1519	24.76
1520	24.35
1521	25.09
1522	24.31
1523	25.57
1524	24.29
1525	25.21
1526	24.76
1527	24.35
1528	24.9
1529	24.74
1530	24.6
1531	26.12
1532	23.94
1533	25.85
1534	25.58
1535	24.25
1536	24.25
1537	26.68
1538	25
1539	25.18
1540	26.07
1541	26.02
1542	26.35
1543	25.87
1544	23.99
1545	24.51
1546	25
1547	25.19
1548	23.73
1549	24.97
1550	25.3
1551	25.81
1552	24.69
1553	23.79
1554	27.08
1555	25.08
1556	25.56
1557	25.28
1558	26.03
1559	24.9
1560	24.17
1561	24.5
1562	24.79
1563	25.49
1564	24.81
1565	25.37
1566	25.11
1567	25.32
1568	25.9
1569	24.81
1570	24.97
1571	23.6
1572	25.52
1573	24.9
1574	24.86
1575	23.63
1576	25.99
1577	25.28
1578	25.02
1579	24.82
1580	22.91
1581	23.29
1582	23.3
1583	23.44
1584	23.47
1585	23.54
1586	23.65
1587	23.65
1588	23.66
1589	23.66
1590	23.73
1591	23.77
1592	23.79
1593	23.81
1594	23.84
1595	23.85
1596	23.87
1597	23.87
1598	23.88
1599	23.89
1600	23.91
1601	23.92
1602	23.97
1603	23.97
1604	23.97
1605	23.98
1606	23.98
1607	23.99
1608	24
1609	24.04
1610	24.04
1611	24.05
1612	24.05
1613	24.06
1614	24.06
1615	24.06
1616	24.06
1617	24.07
1618	24.08
1619	24.1
1620	24.1
1621	24.1
1622	24.1
1623	24.11
1624	24.11
1625	24.11
1626	24.11
1627	24.11
1628	24.12
1629	24.13
1630	24.13
1631	24.13
1632	24.13
1633	24.14
1634	24.15
1635	24.15
1636	24.19
1637	24.19
1638	24.2
1639	24.21
1640	24.21
1641	24.22
1642	24.23
1643	24.23
1644	24.25
1645	24.27
1646	24.3
1647	24.3
1648	24.31
1649	24.31
1650	24.31
1651	24.32
1652	24.32
1653	24.33
1654	24.34
1655	24.35
1656	24.37
1657	24.38
1658	24.4
1659	24.45
1660	24.48
1661	24.48
1662	24.48
1663	24.49
1664	24.49
1665	24.49
1666	24.5
1667	24.51
1668	24.51
1669	24.51
1670	24.52
1671	24.52
1672	24.53
1673	24.53
1674	24.53
1675	24.53
1676	24.53
1677	24.54
1678	24.54
1679	24.54
1680	24.54
1681	24.55
1682	24.56
1683	24.57
1684	24.58
1685	24.59
1686	24.59
1687	24.59
1688	24.6
1689	24.61
1690	24.61
1691	24.61
1692	24.62
1693	24.62
1694	24.62
1695	24.63
1696	24.64
1697	24.65
1698	24.66
1699	24.67
1700	24.67
1701	24.68
1702	24.68
1703	24.7
1704	24.7
1705	24.7
1706	24.71
1707	24.72
1708	24.72
1709	24.73
1710	24.74
1711	24.76
1712	24.76
1713	24.76
1714	24.77
1715	24.78
1716	24.79
1717	24.79
1718	24.79
1719	24.79
1720	24.79
1721	24.8
1722	24.8
1723	24.81
1724	24.81
1725	24.81
1726	24.82
1727	24.82
1728	24.82
1729	24.82
1730	24.83
1731	24.83
1732	24.83
1733	24.84
1734	24.84
1735	24.84
1736	24.84
1737	24.86
1738	24.86
1739	24.87
1740	24.89
1741	24.89
1742	24.89
1743	24.9
1744	24.9
1745	24.91
1746	24.91
1747	24.92
1748	24.92
1749	24.92
1750	24.92
1751	24.92
1752	24.93
1753	24.93
1754	24.94
1755	24.94
1756	24.95
1757	24.95
1758	24.95
1759	24.96
1760	24.96
1761	24.96
1762	24.97
1763	24.98
1764	24.98
1765	24.98
1766	24.99
1767	24.99
1768	25
1769	25.01
1770	25.01
1771	25.01
1772	25.01
1773	25.02
1774	25.03
1775	25.03
1776	25.03
1777	25.03
1778	25.04
1779	25.05
1780	25.05
1781	25.06
1782	25.06
1783	25.06
1784	25.06
1785	25.06
1786	25.06
1787	25.07
1788	25.08
1789	25.09
1790	25.09
1791	25.09
1792	25.1
1793	25.1
1794	25.1
1795	25.11
1796	25.11
1797	25.11
1798	25.12
1799	25.12
1800	25.12
1801	25.12
1802	25.13
1803	25.13
1804	25.14
1805	25.14
1806	25.14
1807	25.15
1808	25.15
1809	25.16
1810	25.17
1811	25.18
1812	25.18
1813	25.18
1814	25.19
1815	25.19
1816	25.19
1817	25.2
1818	25.23
1819	25.24
1820	25.25
1821	25.25
1822	25.26
1823	25.26
1824	25.26
1825	25.27
1826	25.3
1827	25.31
1828	25.32
1829	25.32
1830	25.34
1831	25.36
1832	25.36
1833	25.36
1834	25.36
1835	25.37
1836	25.38
1837	25.38
1838	25.38
1839	25.39
1840	25.39
1841	25.39
1842	25.44
1843	25.44
1844	25.45
1845	25.45
1846	25.46
1847	25.46
1848	25.46
1849	25.46
1850	25.46
1851	25.47
1852	25.48
1853	25.48
1854	25.49
1855	25.49
1856	25.49
1857	25.5
1858	25.51
1859	25.51
1860	25.53
1861	25.53
1862	25.53
1863	25.53
1864	25.54
1865	25.54
1866	25.55
1867	25.59
1868	25.63
1869	25.63
1870	25.66
1871	25.66
1872	25.67
1873	25.72
1874	25.75
1875	25.79
1876	25.79
1877	25.8
1878	25.8
1879	25.81
1880	25.82
1881	25.82
1882	25.84
1883	25.84
1884	25.88
1885	25.88
1886	25.89
1887	25.93
1888	25.94
1889	25.94
1890	25.95
1891	25.95
1892	25.99
1893	26.06
1894	26.08
1895	26.09
1896	26.13
1897	26.14
1898	26.17
1899	26.23
1900	26.24
1901	26.25
1902	26.26
1903	26.27
1904	26.34
1905	26.34
1906	26.35
1907	26.36
1908	26.46
1909	26.47
1910	26.51
1911	26.54
1912	26.54
1913	26.58
1914	26.62
1915	26.69
1916	26.7
1917	26.76
1918	26.81
1919	26.81
1920	27.64
1921	28.49
1922	22.99
1923	23.06
1924	23.17
1925	23.27
1926	23.28
1927	23.29
1928	23.32
1929	23.37
1930	23.47
1931	23.49
1932	23.5
1933	23.52
1934	23.52
1935	23.53
1936	23.54
1937	23.56
1938	23.57
1939	23.59
1940	23.6
1941	23.64
1942	23.69
1943	23.71
1944	23.73
1945	23.74
1946	23.75
1947	23.76
1948	23.77
1949	23.79
1950	23.79
1951	23.8
1952	23.81
1953	23.82
1954	23.83
1955	23.83
1956	23.83
1957	23.85
1958	23.86
1959	23.86
1960	23.87
1961	23.87
1962	23.87
1963	23.9
1964	23.9
1965	23.92
1966	23.94
1967	23.95
1968	23.95
1969	23.96
1970	23.97
1971	23.97
1972	23.97
1973	23.97
1974	23.98
1975	23.98
1976	23.99
1977	24
1978	24
1979	24.01
1980	24.01
1981	24.01
1982	24.01
1983	24.01
1984	24.03
1985	24.03
1986	24.03
1987	24.05
1988	24.05
1989	24.06
1990	24.06
1991	24.08
1992	24.09
1993	24.09
1994	24.09
1995	24.09
1996	24.1
1997	24.1
1998	24.1
1999	24.11
[truncated: 258 more rows]
