# Supplementary material for: Quality considerations and major pitfalls for high throughput DNA-based newborn screening for severe combined immunodeficiency and spinal muscular atrophy
Source: PLoS One. 2024 Jun 28;19(6):e0306329. doi: 10.1371/journal.pone.0306329 (PMC11213327; doi:10.1371/journal.pone.0306329)
Supplement: S2 Dataset — (XLSX) [file pone.0306329.s002.xlsx]

## Sheet: rapid CXCE-buffer
TREC measurement (sample number)	Cq-value	concentration			SMN1 measurement (sample number)	Cq-value
1	27.71	134			1	24.09
2	27.94	114			2	24.43
3	28.61	71.4			3	25.1
4	28.72	66.3			4	25.55
5	27.83	123			5	24.67
6	28.8	62.7			6	24.95
7	28.73	66.1			7	24.71
8	28.68	68.3			8	24.71
9	27.39	167			9	23.98
10	27.71	133			10	24.26
11	27.59	146			11	24.15
12	27.92	116			12	24.31
13	28.78	63.5			13	25.23
14	29.41	41.2			14	25.55
15	27.93	114			15	24.95
16	27.79	126			16	25.11
17	28.36	85.4			17	24.75
18	28.53	75.5			18	24.74
19	28.08	103			19	24.29
20	27.95	113			20	24.28
21	27.82	123			21	24.08
22	28.11	101			22	24.34
23	28.24	92.4			23	24.7
24	28.54	75.4			24	24.83
25	27.82	124			25	24.44
26	27.89	118			26	24.84
27	27.93	115			27	24.6
28	27.83	123			28	24.36
29	27.92	116			29	24.33
30	28.53	75.8			30	24.69
31	27.87	120			31	24.19
32	28.35	85.9			32	24.35
33	28.19	95.8			33	24.73
34	28.44	80.5			34	24.98
35	28.42	81.9			35	24.66
36	28.34	86.2			36	24.81
37	28	110			37	24.59
38	28.34	86.6			38	24.53
39	28.69	67.9			39	24.69
40	28.52	76.2			40	24.65

## Sheet: MagNA Pure 96 
TREC measurement (sample number)	Cq-value	concentration			SMN1 measurement (sample number)	Cq-value
1	27.45	160			1	23.88
2	27.88	119			2	24.36
3	28.06	105			3	24.62
4	28.37	84.5			4	24.86
5	27.37	169			5	23.57
6	28.57	73.5			6	24.85
7	27.3	178			7	23.85
8	28.76	64.5			8	25.45
9	27.52	152			9	23.93
10	28.69	67.9			10	24.95
11	28.58	73.3			11	24.58
12	27.73	132			12	24.45
13	28.97	55.9			13	24.51
14	27.92	116			14	24.74
15	27.65	140			15	23.53
16	27.75	130			16	24.25
17	26.91	232			17	23.63
18	28.79	63.1			18	24.57
19	28.73	65.9			19	24.74
20	28.85	60.6			20	24.86
