# Supplementary material for: Quality considerations and major pitfalls for high throughput DNA-based newborn screening for severe combined immunodeficiency and spinal muscular atrophy
Source: PLoS One. 2024 Jun 28;19(6):e0306329. doi: 10.1371/journal.pone.0306329 (PMC11213327; doi:10.1371/journal.pone.0306329)
Supplement: S3 Dataset — Datasheets contain (1) the serial dilution of the cloned TIB standard and dilutions of TREC-PB, (2) the results for the limit of detection using CXCE buffer and (3) the limit of detection raw data for TREC compared for both, the MagNA Pure 96 and CXCE-buffer extractions. (XLSX) [file pone.0306329.s003.xlsx]

## Sheet: (1)
Name	Cq	Calculated concentration (copies/µl)	Standard
TiB 1000000	13.17	1040000	1000000
TiB 1000000	13.24	989000	1000000
TiB 1000000	13.33	934000	1000000
TiB 100000	16.51	101000	100000
TiB 100000	16.53	100000	100000
TiB 100000	16.67	90600	100000
TiB 10000	19.84	9880	10000
TiB 10000	19.87	9710	10000
TiB 10000	19.88	9650	10000
TiB 1000	22.77	1280	1000
TiB 1000	23.11	1010	1000
TiB 1000	23.14	991	1000
1:1 TREC-PB	25.42	202	0
1:1 TREC-PB	25.48	194	0
1:1 TREC-PB	25.51	189	0
1:1 TREC-PB	25.52	188	0
1:1 TREC-PB	25.67	169	0
1:2 TREC-PB	25.75	160	0
1:2 TREC-PB	25.82	152	0
1:2 TREC-PB	25.86	148	0
1:2 TREC-PB	25.96	139	0
TiB 100	25.97	137	100
1:2 TREC-PB	26.11	125	0
TiB 100	26.26	112	100
TiB 100	26.27	111	100
1:5 TREC-PB	27.91	35.5	0
1:5 TREC-PB	27.99	33.5	0
1:5 TREC-PB	28.01	33.2	0
1:5 TREC-PB	28.18	29.4	0
1:5 TREC-PB	28.2	29	0
1:10 TREC-PB	28.3	26.9	0
1:10 TREC-PB	28.64	21.2	0
TiB 10	29.52	11.5	10
TiB 10	29.85	9.16	10
TiB 10	30.1	7.7	10
1:10 TREC-PB	30.58	5.5	0
1:10 TREC-PB	30.62	5.36	0
1:10 TREC-PB	30.84	4.59	0
1:10 TREC-PB	30.92	4.33	0
1:10 TREC-PB	31.21	3.54	0
1:10 TREC-PB	31.33	3.27	0
1:10 TREC-PB	31.36	3.19	0
1:10 TREC-PB	31.56	2.78	0
1:100 TREC-PB	31.85	2.27	0
1:100 TREC-PB	31.9	2.19	0
1:100 TREC-PB	31.9	2.18	0
1:100 TREC-PB	32.14	1.85	0

## Sheet: (2)
Name	Cp	Calculated concentration (copies/µl)
1:10 TREC-PB	30.2	22
1:10 TREC-PB	30.3	20.7
1:10 TREC-PB	31.15	11.4
1:10 TREC-PB	31.4	9.66
1:10 TREC-PB	31.42	9.51
1:10 TREC-PB	31.57	8.56
1:10 TREC-PB	31.59	8.41
1:10 TREC-PB	31.97	6.47
1:10 TREC-PB	32.19	5.58
1:10 TREC-PB	32.2	5.53
1:10 TREC-PB	32.32	5.08
1:10 TREC-PB	32.59	4.23

## Sheet: (3)
Dilution	Cp	Calculated concentration (copies/µl)
TREC-PB whole blood	24.19	1420
TREC-PB whole blood	24.24	1380
TREC-PB whole blood	24.71	995
TREC-PB whole blood	24.9	871
TREC-PB MagnaPure	26.55	278
TREC-PB CXCE	26.82	230
TREC-PB MagnaPure	27.11	189
TREC-PB CXCE	27.15	183
TREC-PB MagnaPure	27.17	181
TREC-PB CXCE	27.5	144
TREC-PB CXCE	27.6	134
TREC-PB MagnaPure	27.63	131
TREC-PB MagnaPure	27.9	109
TREC-PB CXCE	28.08	96.4
TREC-PB CXCE	28.21	87.9
TREC-PB MagnaPure	28.25	85.5
TREC-PB CXCE	28.28	83.5
TREC-PB MagnaPure	28.28	83.4
TREC-PB CXCE	28.28	84
TREC-PB CXCE	28.35	79.7
TREC-PB MagnaPure	28.35	79.5
TREC-PB CXCE	28.37	78.6
TREC-PB CXCE	28.45	74.5
TREC-PB CXCE	28.68	63.4
TREC-PB CXCE 1:2	28.69	62.8
TREC-PB MagnaPure	28.74	60.9
TREC-PB CXCE	28.82	57.5
TREC-PB CXCE	28.91	54.2
TREC-PB CXCE	28.93	53.5
TREC-PB CXCE	28.96	52.2
TREC-PB CXCE 1:2	28.96	52.4
TREC-PB CXCE	28.97	51.9
TREC-PB CXCE 1:2	28.97	52
TREC-PB MagnaPure	28.97	51.8
TREC-PB MagnaPure	28.99	51.3
TREC-PB CXCE 1:2	29.04	49.4
TREC-PB CXCE	29.05	49.2
TREC-PB MagnaPure	29.17	45.2
TREC-PB CXCE	29.2	44.2
TREC-PB CXCE 1:2	29.28	41.8
TREC-PB MagnaPure 1:2	29.34	40.2
TREC-PB CXCE 1:2	29.37	39.3
TREC-PB CXCE 1:2	29.47	36.7
TREC-PB CXCE 1:2	29.5	35.9
TREC-PB CXCE 1:2	29.54	34.9
TREC-PB MagnaPure 1:2	29.58	34
TREC-PB MagnaPure 1:2	29.67	32
TREC-PB CXCE 1:2	29.68	31.8
TREC-PB CXCE 1:5	29.71	31.1
TREC-PB MagnaPure 1:5	29.72	30.9
TREC-PB MagnaPure 1:5	29.81	28.9
TREC-PB CXCE 1:2	29.82	28.7
TREC-PB CXCE 1:5	29.93	26.7
TREC-PB CXCE 1:10	30.2	22
TREC-PB CXCE 1:10	30.3	20.7
TREC-PB CXCE 1:5	30.33	20.2
TREC-PB MagnaPure 1:10	30.43	18.9
TREC-PB CXCE 1:2	30.44	18.8
TREC-PB MagnaPure 1:10	30.47	18.4
TREC-PB MagnaPure 1:10	30.51	17.8
TREC-PB CXCE 1:5	30.59	16.9
TREC-PB CXCE 1:5	30.92	13.4
TREC-PB CXCE 1:5	30.96	13
TREC-PB CXCE 1:5	30.97	13
TREC-PB CXCE 1:10	30.97	13
TREC-PB CXCE 1:10	31.15	11.4
TREC-PB CXCE 1:10	31.21	11
TREC-PB MagnaPure 1:10	31.36	9.9
TREC-PB CXCE 1:10	31.4	9.66
TREC-PB CXCE 1:10	31.42	9.51
TREC-PB CXCE 1:10	31.49	9.06
TREC-PB CXCE 1:10	31.53	8.82
TREC-PB CXCE 1:10	31.57	8.56
TREC-PB CXCE 1:10	31.59	8.41
TREC-PB CXCE 1:10	31.61	8.31
TREC-PB MagnaPure 1:10	31.69	7.89
TREC-PB MagnaPure 1:10	31.72	7.69
TREC-PB CXCE 1:10	31.97	6.47
TREC-PB CXCE 1:10	32.19	5.58
TREC-PB CXCE 1:10	32.2	5.53
TREC-PB CXCE 1:10	32.32	5.08
TREC-PB CXCE 1:100	32.44	4.67
TREC-PB MagnaPure 1:10	32.53	4.39
TREC-PB CXCE 1:100	32.59	4.23
TREC-PB CXCE 1:100	32.64	4.07
TREC-PB MagnaPure 1:100	32.7	3.91
TREC-PB CXCE 1:1000	32.86	3.51
TREC-PB MagnaPure 1:100	32.92	3.35
TREC-PB MagnaPure 1:100	32.98	3.22
TREC-PB CXCE 1:100	32.99	3.19
TREC-PB MagnaPure 1:100	33.04	3.08
TREC-PB MagnaPure 1:100	33.18	2.81
TREC-PB CXCE 1:100	33.19	2.79
TREC-PB MagnaPure 1:100	33.19	2.79
TREC-PB MagnaPure 1:100	33.29	2.59
TREC-PB MagnaPure 1:100	33.53	2.21
TREC-PB CXCE 1:100	34.03	1.55
TREC-PB CXCE 1:100	34.09	1.49
TREC-PB CXCE 1:100	34.17	1.41
TREC-PB MagnaPure 1:100	/	/
TREC-PB CXCE 1:100	/	/
TREC-PB CXCE 1:1000	/	/
TREC-PB CXCE 1:1000	/	/
TREC-PB CXCE 1:100	/	/
TREC-PB CXCE 1:1000	/	/
TREC-PB CXCE 1:1000	/	/
TREC-PB CXCE 1:100	/	/
TREC-PB CXCE 1:1000	/	/
TREC-PB CXCE 1:1000	/	/
TREC-PB CXCE 1:100	/	/
TREC-PB CXCE 1:100	/	/
TREC-PB CXCE 1:1000	/	/
TREC-PB CXCE 1:1000	/	/
TREC-PB CXCE 1:1000	/	/
TREC-PB CXCE 1:100	/	/
TREC-PB CXCE 1:1000	/	/
TREC-PB CXCE 1:1000	/	/
TREC-PB MagnaPure 1:1000	/	/
TREC-PB MagnaPure 1:1000	/	/
TREC-PB MagnaPure 1:1000	/	/
TREC-PB MagnaPure 1:1000	/	/
TREC-PB MagnaPure 1:1000	/	/
TREC-PB MagnaPure 1:1000	/	/
TREC-PB MagnaPure 1:1000	/	/
TREC-PB MagnaPure 1:1000	/	/
TREC-PB MagnaPure 1:1000	/	/
TREC-PB MagnaPure 1:1000	/	/
TREC-PB MagnaPure 1:1000	/	/
