# Supplementary material for: Quality considerations and major pitfalls for high throughput DNA-based newborn screening for severe combined immunodeficiency and spinal muscular atrophy
Source: PLoS One. 2024 Jun 28;19(6):e0306329. doi: 10.1371/journal.pone.0306329 (PMC11213327; doi:10.1371/journal.pone.0306329)
Supplement: S4 Dataset — (XLSX) [file pone.0306329.s004.xlsx]

## Sheet: TREC
Sample number (samples without amplification not icluded)	expectation	Cq-value
1	positive	27.85
2	positive	27.88
3	positive	27.92
4	positive	27.97
5	positive	28.02
6	positive	28.05
7	positive	28.06
8	positive	28.07
9	positive	28.08
10	positive	28.09
11	positive	28.1
12	positive	28.15
13	positive	28.16
14	positive	28.17
15	positive	28.17
16	positive	28.18
17	positive	28.19
18	positive	28.21
19	positive	28.22
20	positive	28.22
21	positive	28.23
22	positive	28.24
23	positive	28.25
24	positive	28.25
25	positive	28.25
26	positive	28.27
27	positive	28.27
28	positive	28.3
29	positive	28.3
30	positive	28.31
31	positive	28.31
32	positive	28.32
33	positive	28.32
34	positive	28.32
35	positive	28.32
36	positive	28.33
37	positive	28.34
38	positive	28.34
39	positive	28.36
40	positive	28.37
41	positive	28.37
42	positive	28.39
43	positive	28.39
44	positive	28.41
45	positive	28.42
46	positive	28.42
47	positive	28.43
48	positive	28.44
49	positive	28.46
50	positive	28.47
51	positive	28.47
52	positive	28.47
53	positive	28.47
54	positive	28.49
55	positive	28.49
56	positive	28.5
57	positive	28.51
58	positive	28.51
59	positive	28.52
60	positive	28.52
61	positive	28.53
62	positive	28.54
63	positive	28.54
64	positive	28.55
65	positive	28.55
66	positive	28.56
67	positive	28.56
68	positive	28.56
69	positive	28.57
70	positive	28.57
71	positive	28.6
72	positive	28.6
73	positive	28.6
74	positive	28.6
75	positive	28.61
76	positive	28.61
77	positive	28.62
78	positive	28.64
79	positive	28.64
80	positive	28.64
81	positive	28.64
82	positive	28.65
83	positive	28.65
84	positive	28.66
85	positive	28.66
86	positive	28.66
87	positive	28.67
88	positive	28.67
89	positive	28.68
90	positive	28.68
91	positive	28.68
92	positive	28.69
93	positive	28.69
94	positive	28.7
95	positive	28.7
96	positive	28.71
97	positive	28.71
98	positive	28.72
99	positive	28.72
100	positive	28.73
101	positive	28.73
102	positive	28.73
103	positive	28.74
104	positive	28.74
105	positive	28.74
106	positive	28.75
107	positive	28.75
108	positive	28.75
109	positive	28.75
110	positive	28.77
111	positive	28.77
112	positive	28.78
113	positive	28.78
114	positive	28.79
115	positive	28.79
116	positive	28.79
117	positive	28.8
118	positive	28.8
119	positive	28.81
120	positive	28.81
121	positive	28.81
122	positive	28.83
123	positive	28.84
124	positive	28.84
125	positive	28.84
126	positive	28.84
127	positive	28.84
128	positive	28.84
129	positive	28.85
130	positive	28.85
131	positive	28.85
132	positive	28.86
133	positive	28.86
134	positive	28.86
135	positive	28.87
136	positive	28.87
137	positive	28.87
138	positive	28.88
139	positive	28.88
140	positive	28.9
141	positive	28.9
142	positive	28.9
143	positive	28.9
144	positive	28.91
145	positive	28.91
146	positive	28.91
147	positive	28.92
148	positive	28.92
149	positive	28.92
150	positive	28.93
151	positive	28.93
152	positive	28.93
153	positive	28.93
154	positive	28.94
155	positive	28.94
156	positive	28.95
157	positive	28.95
158	positive	28.95
159	positive	28.95
160	positive	28.95
161	positive	28.96
162	positive	28.97
163	positive	28.98
164	positive	28.99
165	positive	29
166	positive	29.01
167	positive	29.02
168	positive	29.02
169	positive	29.05
170	positive	29.05
171	positive	29.06
172	positive	29.07
173	positive	29.07
174	positive	29.1
175	positive	29.1
176	positive	29.13
177	positive	29.13
178	positive	29.14
179	positive	29.14
180	positive	29.16
181	positive	29.16
182	positive	29.16
183	positive	29.17
184	positive	29.17
185	positive	29.17
186	positive	29.18
187	positive	29.19
188	positive	29.2
189	positive	29.21
190	positive	29.22
191	positive	29.23
192	positive	29.24
193	positive	29.24
194	positive	29.27
195	positive	29.27
196	positive	29.27
197	positive	29.27
198	positive	29.28
199	positive	29.28
200	positive	29.28
201	positive	29.28
202	positive	29.31
203	positive	29.32
204	positive	29.33
205	positive	29.33
206	positive	29.33
207	positive	29.35
208	positive	29.36
209	positive	29.36
210	positive	29.38
211	positive	29.38
212	positive	29.38
213	positive	29.39
214	positive	29.4
215	positive	29.43
216	positive	29.45
217	positive	29.45
218	positive	29.47
219	positive	29.48
220	positive	29.51
221	positive	29.51
222	positive	29.52
223	positive	29.53
224	positive	29.54
225	positive	29.56
226	positive	29.65
227	positive	29.66
228	positive	29.69
229	positive	29.73
230	positive	29.73
231	positive	29.75
232	positive	29.77
233	positive	29.79
234	positive	29.87
235	positive	29.88
236	positive	29.88
237	positive	29.89
238	positive	29.92
239	positive	29.93
240	positive	30.08
241	positive	30.13
242	positive	30.18
243	positive	30.32
244	positive	30.55
245	TREC white punch	31.79
246	negative	31.83
247	TREC white punch	31.94
248	negative	32.55
249	TREC white punch	32.99
250	TREC white punch	33.19
251	negative	33.31
252	TREC white punch	33.62
253	negative	33.66
254	TREC white punch	34.19

## Sheet: SMN1
Sample number (samples without amplification not icluded)	expectation	Cq-value
1	positive	24.2
2	positive	24.21
3	positive	24.21
4	positive	24.26
5	positive	24.28
6	positive	24.48
7	positive	24.52
8	positive	24.55
9	positive	24.62
10	positive	24.65
11	positive	24.66
12	positive	24.67
13	positive	24.67
14	positive	24.7
15	positive	24.7
16	positive	24.72
17	positive	24.72
18	positive	24.73
19	positive	24.74
20	positive	24.78
21	positive	24.79
22	positive	24.79
23	positive	24.79
24	positive	24.79
25	positive	24.8
26	positive	24.81
27	positive	24.82
28	positive	24.83
29	positive	24.83
30	positive	24.86
31	positive	24.86
32	positive	24.89
33	positive	24.89
34	positive	24.9
35	positive	24.9
36	positive	24.91
37	positive	24.91
38	positive	24.92
39	positive	24.92
40	positive	24.93
41	positive	24.94
42	positive	24.95
43	positive	24.95
44	positive	24.95
45	positive	24.96
46	positive	24.96
47	positive	24.96
48	positive	24.97
49	positive	24.97
50	positive	24.98
51	positive	24.98
52	positive	24.98
53	positive	24.99
54	positive	24.99
55	positive	24.99
56	positive	24.99
57	positive	24.99
58	positive	25
59	positive	25
60	positive	25.02
61	positive	25.03
62	positive	25.03
63	positive	25.04
64	positive	25.05
65	positive	25.05
66	positive	25.05
67	positive	25.06
68	positive	25.06
69	positive	25.06
70	positive	25.06
71	positive	25.06
72	positive	25.07
73	positive	25.07
74	positive	25.08
75	positive	25.08
76	positive	25.08
77	positive	25.09
78	positive	25.09
79	positive	25.09
80	positive	25.1
81	positive	25.1
82	positive	25.11
83	positive	25.11
84	positive	25.11
85	positive	25.11
86	positive	25.12
87	positive	25.13
88	positive	25.13
89	positive	25.13
90	positive	25.13
91	positive	25.14
92	positive	25.14
93	positive	25.15
94	positive	25.15
95	positive	25.16
96	positive	25.16
97	positive	25.16
98	positive	25.17
99	positive	25.18
100	positive	25.18
101	positive	25.18
102	positive	25.18
103	positive	25.19
104	positive	25.19
105	positive	25.19
106	positive	25.2
107	positive	25.2
108	positive	25.21
109	positive	25.21
110	positive	25.24
111	positive	25.24
112	positive	25.24
113	positive	25.24
114	positive	25.24
115	positive	25.25
116	positive	25.25
117	positive	25.25
118	positive	25.26
119	positive	25.27
120	positive	25.27
121	positive	25.27
122	positive	25.27
123	positive	25.28
124	positive	25.28
125	positive	25.28
126	positive	25.29
127	positive	25.29
128	positive	25.3
129	positive	25.3
130	positive	25.3
131	positive	25.3
132	positive	25.3
133	positive	25.31
134	positive	25.31
135	positive	25.31
136	positive	25.31
137	positive	25.31
138	positive	25.31
139	positive	25.31
140	positive	25.31
141	positive	25.31
142	positive	25.32
143	positive	25.32
144	positive	25.32
145	positive	25.33
146	positive	25.33
147	positive	25.33
148	positive	25.33
149	positive	25.34
150	positive	25.34
151	positive	25.34
152	positive	25.35
153	positive	25.35
154	positive	25.35
155	positive	25.35
156	positive	25.35
157	positive	25.35
158	positive	25.36
159	positive	25.36
160	positive	25.36
161	positive	25.36
162	positive	25.36
163	positive	25.39
164	positive	25.44
165	positive	25.44
166	positive	25.45
167	positive	25.45
168	positive	25.46
169	positive	25.46
170	positive	25.46
171	positive	25.46
172	positive	25.47
173	positive	25.47
174	positive	25.48
175	positive	25.48
176	positive	25.49
177	positive	25.5
178	positive	25.5
179	positive	25.5
180	positive	25.5
181	positive	25.5
182	positive	25.51
183	positive	25.51
184	positive	25.51
185	positive	25.51
186	positive	25.52
187	positive	25.52
188	positive	25.52
189	positive	25.53
190	positive	25.54
191	positive	25.54
192	positive	25.55
193	positive	25.55
194	positive	25.55
195	positive	25.55
196	positive	25.55
197	positive	25.56
198	positive	25.57
199	positive	25.57
200	positive	25.58
201	positive	25.58
202	positive	25.58
203	positive	25.58
204	positive	25.58
205	positive	25.58
206	positive	25.59
207	positive	25.59
208	positive	25.6
209	positive	25.6
210	positive	25.6
211	positive	25.6
212	positive	25.61
213	positive	25.61
214	positive	25.62
215	positive	25.62
216	positive	25.62
217	positive	25.62
218	positive	25.62
219	positive	25.64
220	positive	25.64
221	positive	25.65
222	positive	25.65
223	positive	25.67
224	positive	25.67
225	positive	25.67
226	positive	25.67
227	positive	25.67
228	positive	25.67
229	positive	25.67
230	positive	25.67
231	positive	25.68
232	positive	25.68
233	positive	25.69
234	positive	25.69
235	positive	25.7
236	positive	25.71
237	positive	25.72
238	positive	25.72
239	positive	25.72
240	positive	25.72
241	positive	25.72
242	positive	25.73
243	positive	25.73
244	positive	25.73
245	positive	25.73
246	positive	25.74
247	positive	25.75
248	positive	25.75
249	positive	25.76
250	positive	25.78
251	positive	25.79
252	positive	25.79
253	positive	25.79
254	positive	25.79
255	positive	25.79
256	positive	25.8
257	positive	25.81
258	positive	25.82
259	positive	25.83
260	positive	25.84
261	positive	25.84
262	positive	25.84
263	positive	25.85
264	positive	25.86
265	positive	25.87
266	positive	25.87
267	positive	25.87
268	positive	25.87
269	positive	25.89
270	positive	25.89
271	positive	25.89
272	positive	25.89
273	positive	25.91
274	positive	25.92
275	positive	25.93
276	positive	25.93
277	positive	25.94
278	positive	25.95
279	positive	25.96
280	positive	25.99
281	positive	25.99
282	positive	26.02
283	positive	26.03
284	positive	26.04
285	positive	26.04
286	positive	26.05
287	positive	26.06
288	positive	26.07
289	positive	26.12
290	positive	26.14
291	positive	26.15
292	positive	26.18
293	positive	26.19
294	positive	26.21
295	positive	26.22
296	positive	26.23
297	positive	26.27
298	positive	26.28
299	positive	26.35
300	positive	26.43
301	positive	26.43
302	positive	26.44
303	positive	26.55
304	positive	26.59
305	positive	26.59
306	positive	26.59
307	positive	26.6
308	positive	26.61
309	positive	26.63
310	positive	26.66
311	positive	26.67
312	positive	26.68
313	positive	26.69
314	positive	26.7
315	positive	26.79
316	positive	26.93
317	positive	26.99
318	positive	27.03
319	positive	27.04
320	positive	27.1
321	positive	27.1
322	positive	27.19
323	positive	27.64
324	positive	30.81
325	negative	31.61
326	negative	32.48
327	negative	32.5
328	negative	32.64
329	negative	32.84
330	negative	33.31
331	negative	33.44
332	negative	34.1
333	negative	34.13
334	negative	34.28
335	negative	35
336	negative	35
337	negative	35
338	negative	35
339	negative	35
340	negative	35
341	negative	35
342	negative	35
343	negative	35
344	negative	35
345	negative	35
346	negative	35
347	negative	35
348	negative	35
349	negative	35
350	negative	35
351	negative	35
352	negative	35
353	negative	35
354	negative	35
355	negative	35
356	negative	35
