# Supplementary material for: Quality considerations and major pitfalls for high throughput DNA-based newborn screening for severe combined immunodeficiency and spinal muscular atrophy
Source: PLoS One. 2024 Jun 28;19(6):e0306329. doi: 10.1371/journal.pone.0306329 (PMC11213327; doi:10.1371/journal.pone.0306329)
Supplement: S5 Dataset — (XLSX) [file pone.0306329.s005.xlsx]

## Sheet: Tabelle1
Sample Name	TREC_RUO Corr.Counts	TREC_RUO copies/µL
1	820	0
2	819	0
3	904	0
4	869	0
5	901	0
6	829	0
7	878	0
8	853	0
9	868	0
10	1514	0
11	908	0
12	862	0
13	877	0
14	849	0
15	828	0
16	657	0
17	946	0
18	850	0
19	1145	3
20	1908	13
21	1275	5
22	942	0
23	864	0
24	1920	4
25	827	0
26	795	0
27	924	0
28	1970	8
29	910	0
30	886	0
31	868	0
32	947	1
33	964	0
34	897	0
35	1406	6
36	860	0
37	1042	0
38	799	0
39	1480	6
40	864	0
41	1226	3
42	1294	4
43	854	0
44	920	0
45	928	0
46	828	0
47	873	0
48	920	0
49	885	0
50	881	0
51	889	0
52	958	0
53	839	0
54	811	0
55	886	0
56	909	0
57	879	0
58	876	0
59	869	0
60	776	0
61	844	0
62	820	0
63	888	0
64	916	0
65	893	0
66	925	0
67	1397	0
68	948	0
69	909	0
70	887	0
71	922	0
72	858	0
73	935	0
74	1433	5
75	923	0
76	900	0
77	923	0
78	892	0
79	923	0
80	921	0
81	904	0
82	886	0
83	948	0
84	899	0
85	899	0
86	891	0
87	936	0
88	822	0
89	859	0
90	998	1
91	910	0
92	1298	4
93	793	1
94	911	0
95	1438	5
96	1571	7
97	845	0
98	766	0
99	550	0
100	787	0
101	1065	0
102	875	0
103	941	0
104	925	0
105	840	0
106	913	0
107	885	0
108	889	0
109	1872	10
110	1135	2
111	1193	4
112	934	0
113	933	0
114	857	0
115	991	1
116	918	0
117	904	0
118	899	0
119	860	0
120	921	0
121	880	0
122	859	0
123	1189	3
124	910	0
125	1503	7
126	850	0
127	903	0
128	2483	29
129	855	0
130	882	0
131	850	0
132	938	0
133	942	0
134	856	0
135	861	0
136	901	0
137	902	0
138	867	0
139	908	0
140	1349	5
141	848	0
142	856	0
143	890	0
144	903	0
145	934	0
146	1491	8
147	907	0
148	1964	14
149	1413	5
150	911	0
151	870	0
152	945	0
153	876	0
154	934	0
155	934	0
156	962	0
157	916	0
158	882	0
159	860	0
160	1206	3
161	1578	9
162	862	0
163	910	0
164	1168	4
165	1140	2
166	924	0
167	1858	8
168	933	0
169	757	0
170	1689	10
171	707	0
172	942	0
173	899	0
174	926	0
175	885	0
176	941	0
177	900	0
178	992	1
179	883	0
180	885	0
181	952	0
182	942	0
183	917	0
184	870	0
185	879	0
186	854	0
187	921	0
188	948	0
189	886	0
190	961	0
191	863	0
192	859	0
193	884	0
194	916	0
195	746	0
196	952	0
197	1924	13
198	887	0
199	1485	6
200	874	0
201	881	0
202	914	0
203	835	0
204	1164	3
205	1515	6
206	811	0
207	1972	10
208	1366	6
209	964	1
210	933	0
211	963	0
212	842	0
213	931	0
214	972	1
215	944	0
216	938	0
217	968	0
218	878	0
219	950	0
220	895	0
221	881	0
222	788	0
223	904	0
224	966	0
225	929	0
226	885	0
227	864	0
228	936	0
229	920	0
230	1422	7
231	909	0
232	939	0
233	934	0
234	1610	10
235	912	0
236	908	0
237	890	0
238	929	0
239	934	0
240	929	0
241	953	0
242	895	0
243	987	0
244	1009	1
245	976	1
246	930	0
247	1213	3
248	2061	13
249	895	0
250	957	0
251	998	1
252	921	0
253	916	0
254	1265	3
255	937	0
256	1263	4
257	904	0
258	922	0
259	905	0
260	923	0
261	904	0
262	935	0
263	941	0
264	895	0
265	893	0
266	908	0
267	904	0
268	919	0
269	929	0
270	913	0
271	900	0
272	915	0
273	986	0
274	982	1
275	907	0
276	893	0
277	906	0
278	904	0
279	950	0
280	876	0
281	873	0
282	903	0
283	904	0
284	860	0
285	905	0
286	905	0
287	951	1
288	915	0
289	926	0
290	878	0
291	926	0
292	869	0
293	775	0
294	842	0
295	778	0
296	1416	6
297	1825	12
298	1268	7
299	764	0
300	827	0
301	830	0
302	854	0
303	823	0
304	804	0
305	810	0
306	954	0
307	901	0
308	915	0
309	873	0
310	918	0
311	902	0
312	911	0
313	880	0
314	813	1
315	576	1
316	431	4
317	390	3
318	941	0
319	429	4
320	906	0
321	932	0
322	924	0
323	917	0
324	947	0
325	952	0
326	938	0
327	953	0
328	950	0
329	957	0
330	911	0
331	1002	1
332	931	0
333	975	1
334	919	0
335	982	0
336	976	0
337	953	0
338	966	0
339	921	0
340	897	0
341	892	0
342	994	0
343	926	0
344	1689	9
345	954	1
346	895	0
347	874	0
348	942	0
349	900	0
350	877	0
351	1992	12
352	917	0
353	884	0
354	947	0
355	925	0
356	917	0
357	961	0
358	951	0
359	934	0
360	892	0
361	1620	9
362	908	0
363	1689	8
364	926	0
365	916	0
366	948	0
367	889	0
368	917	0
369	901	0
370	946	0
371	875	0
372	888	0
373	918	0
374	953	1
375	857	0
376	1237	4
377	863	0
378	876	0
379	792	0
380	926	0
381	915	0
382	913	0
383	827	0
384	813	0
385	895	0
386	965	0
387	921	0
388	921	0
389	895	0
390	867	0
391	891	0
392	937	0
393	839	0
394	879	0
395	858	0
396	869	0
397	786	0
398	675	0
399	3235	36
400	3164	26
401	888	0
402	900	0
403	1401	6
404	1495	8
405	832	0
406	866	0
407	1539	10
408	1056	0
409	1267	0
410	1436	0
411	1701	9
412	800	0
413	2206	13
414	968	0
415	927	0
416	824	0
417	854	0
418	816	0
419	804	0
420	945	0
421	2222	17
422	862	0
423	1399	6
424	883	0
425	900	0
426	874	0
427	935	0
428	1027	1
429	822	0
430	831	0
431	781	0
432	876	0
433	893	0
434	773	0
435	1249	4
436	1501	7
437	882	0
438	917	0
439	845	0
440	798	0
441	936	0
442	1211	4
443	850	0
444	901	0
445	856	0
446	891	0
447	882	0
448	1147	3
449	884	0
450	855	0
451	824	0
452	1029	1
453	1148	3
454	1991	0
455	922	0
456	929	0
457	899	0
458	927	0
459	897	0
460	809	0
461	1346	4
462	855	0
463	1826	10
464	1201	2
465	869	0
466	1030	0
467	895	0
468	820	0
469	939	0
470	873	0
471	936	0
472	936	0
473	1062	2
474	969	0
475	908	0
476	768	0
477	1007	1
478	768	0
479	847	0
480	931	0
481	863	0
482	929	0
483	893	0
484	818	0
485	601	0
486	634	0
487	742	0
488	1329	5
489	912	0
490	970	0
491	906	0
492	881	0
493	1182	3
494	1621	7
495	1370	4
496	873	0
497	861	0
498	878	0
499	835	0
500	942	0
501	910	0
502	856	0
503	2422	20
504	896	0
505	908	1
506	861	0
507	886	0
508	1027	1
509	915	0
510	851	0
511	916	0
512	889	0
513	860	0
514	906	0
515	893	0
516	1195	3
517	1181	2
518	945	0
519	906	0
520	978	1
521	839	0
522	1099	1
523	1353	5
524	886	0
525	850	0
526	805	0
527	901	0
528	771	0
529	855	0
530	903	0
531	1409	4
532	957	0
533	869	0
534	904	0
535	800	0
536	968	1
537	949	1
538	892	0
539	1037	1
540	930	0
541	921	0
542	901	0
543	882	0
544	935	0
545	879	0
546	856	0
547	906	0
548	1274	5
549	891	0
550	807	0
551	945	0
552	860	0
553	1306	3
554	858	0
555	915	0
556	1134	3
557	846	0
558	873	0
559	912	0
560	852	0
561	1070	2
562	912	0
563	869	0
564	929	0
565	984	1
566	853	0
567	990	0
568	873	0
569	915	0
570	1988	14
571	867	0
572	880	0
573	827	0
574	907	0
575	930	0
576	1368	6
577	818	0
578	852	0
579	908	0
580	924	0
581	1612	9
582	919	0
583	872	0
584	887	0
585	905	0
586	1395	5
587	958	0
588	924	0
589	1757	9
590	841	0
591	1019	1
592	939	0
593	1297	5
594	934	0
595	1088	1
596	1023	0
597	1337	4
598	1180	4
599	918	0
600	879	0
601	963	0
602	933	0
603	882	0
604	963	0
605	880	0
606	1701	9
607	992	1
608	1097	2
609	952	0
610	910	0
611	820	0
612	822	0
613	882	0
614	1070	2
615	1559	8
616	959	0
617	908	0
618	920	0
619	1257	4
620	704	0
621	929	0
622	1147	3
623	1838	10
624	910	0
625	945	0
626	989	0
627	952	0
628	972	0
629	933	0
630	834	0
631	912	0
632	947	0
633	910	0
634	951	0
635	1111	2
636	1001	1
637	952	0
638	866	0
639	881	0
640	954	0
641	928	0
642	1000	0
643	971	0
644	909	0
645	920	0
646	903	0
647	934	0
648	727	0
649	944	0
650	953	0
651	941	0
652	955	0
653	1243	4
654	841	0
655	893	0
656	957	0
657	938	0
658	1375	5
659	1162	3
660	891	0
661	924	0
662	945	0
663	879	0
664	811	0
665	962	1
666	922	0
667	954	0
668	902	0
669	911	0
670	1031	2
671	861	0
672	952	0
673	952	0
674	910	0
675	864	0
676	918	0
677	810	0
678	874	1
679	747	0
680	948	1
681	757	0
682	786	0
683	698	0
684	861	0
685	896	0
686	874	0
687	864	0
688	813	0
689	912	1
690	1072	1
691	3096	25
692	917	0
693	994	1
694	928	0
695	921	0
696	972	0
697	827	0
698	810	1
699	571	1
700	424	4
701	569	6
702	963	0
703	413	4
704	871	0
705	919	0
706	937	0
707	940	0
708	1106	2
709	928	0
710	963	0
711	950	0
712	968	0
713	967	0
714	872	0
715	1083	2
716	982	0
717	906	0
718	959	1
719	925	0
720	957	0
721	1090	2
722	1064	1
723	1032	1
724	1471	6
725	959	0
726	884	0
727	907	0
728	930	0
729	1205	3
730	936	0
731	910	0
732	892	0
733	946	0
734	893	0
735	894	0
736	907	0
737	1033	1
738	886	0
739	953	0
740	821	0
741	811	0
742	2102	13
743	924	0
744	871	0
745	904	0
746	922	0
747	960	0
748	946	0
749	888	0
750	938	0
751	882	0
752	1067	2
753	849	0
754	913	0
755	919	0
756	1127	2
757	854	0
758	905	0
759	851	0
760	927	0
761	908	0
762	879	0
763	873	0
764	866	0
765	951	1
766	868	0
