# Supplementary material for: Quality considerations and major pitfalls for high throughput DNA-based newborn screening for severe combined immunodeficiency and spinal muscular atrophy
Source: PLoS One. 2024 Jun 28;19(6):e0306329. doi: 10.1371/journal.pone.0306329 (PMC11213327; doi:10.1371/journal.pone.0306329)
Supplement: S6 Dataset — (XLSX) [file pone.0306329.s006.xlsx]

## Sheet: TREC Middle area (area M)
Sample name	Cq-values	concentration
1	27.49	156
2	27.87	120
3	28.08	104
4	28.03	107
5	27.93	115
6	28.14	99.1
7	28.01	109
8	28.29	89.5
9	28.21	94.5
10	27.96	112
11	27.89	118
12	27.9	117
13	27.92	115
14	28.01	108
15	28.61	71.7
16	28.39	83.7
17	27.88	119
18	28.54	75.1
19	27.71	134
20	27.94	114
21	28.61	71.4
22	28.72	66.3
23	27.83	123
24	28.8	62.7
25	28.73	66.1
26	28.68	68.3
27	27.39	167
28	27.71	133
29	27.59	146
30	27.92	116
31	28.78	63.5
32	29.41	41.2
33	27.93	114
34	27.79	126
35	28.36	85.4
36	28.53	75.5
37	28.08	103
38	27.95	113
39	27.82	123
40	28.11	101
41	28.24	92.4
42	28.54	75.4
43	27.82	124
44	27.89	118
45	27.93	115
46	27.83	123
47	27.92	116
48	28.53	75.8
49	27.87	120
50	28.35	85.9
51	28.19	95.8
52	28.44	80.5
53	28.42	81.9
54	28.34	86.2
55	28	110
56	28.34	86.6
57	28.69	67.9
58	28.52	76.2

## Sheet: TREC Periphery area (area P)
Sample name	Cq-values	concentration
1	28.82	61.9
2	28.8	62.9
3	28.61	71.6
4	29.14	49.6
5	30.01	27.1
6	30.51	19.2
7	31.86	7.53
8	32.45	5.01
9	30.97	14
10	31.43	10.2
11	28.57	73.5
12	28.8	63
13	29.32	43.8
14	29.21	47.3
15	29.66	34.7
16	30.07	26
17	31.62	8.87
18	32.71	4.17
19	31.31	11
20	31.56	9.29
21	29.63	35.2
22	29.98	27.7
23	28.84	61.1
24	28.56	74
25	30.93	14.3
26	30.08	25.9
27	31.68	8.51
28	31.57	9.21
29	31.17	12.2
30	29.11	50.5
31	29.12	50.4
32	28.38	84.1
33	28.65	69.9
34	30.47	19.8
35	29.01	54.5
36	32.84	3.83
37	33.07	3.25
38	31.29	11.2
39	31.34	10.8
40	28.31	88.1
41	28.63	70.8
42	28.9	58.8
43	28.94	57.2
44	30.12	25.2
45	31.53	9.46
46	30.03	26.8
47	29.95	28.2
48	29.34	43.2
49	28.89	59
50	28.34	86.5
51	28.92	57.6
52	28.06	105
53	28.83	61.5
54	29.96	28
55	30.14	24.7
56	29.78	31.8
57	29.92	28.8
58	29.04	53

## Sheet: SMA areas M & P
Sample name	M	Sample name	P
1	24.16	1	24.94
2	24.72	2	25.37
3	24.95	3	25.19
4	24.95	4	25.58
5	24.69	5	26.65
6	24.99	6	27
7	24.51	7	28.29
8	24.85	8	29.45
9	23.85	9	27.62
10	24.12	10	28.04
11	24.62	11	24.66
12	24.77	12	25.3
13	24.83	13	25.68
14	24.98	14	25.57
15	24.82	15	26.51
16	25.1	16	26.9
17	24.57	17	29.17
18	24.09	18	29.16
19	24.43	19	27.7
20	25.1	20	28.18
21	25.55	21	25.92
22	24.67	22	26.55
23	24.95	23	24.96
24	24.71	24	25
25	24.71	25	26.63
26	23.98	26	26.74
27	24.26	27	29.16
28	24.15	28	30.01
29	24.31	29	28.89
30	25.23	30	29.75
31	25.55	31	26.22
32	24.95	32	26.54
33	25.11	33	25.01
34	24.75	34	25.23
35	24.74	35	26.55
36	24.29	36	26.72
37	24.28	37	29.47
38	24.08	38	29.87
39	24.34	39	29.1
40	24.7	40	29.49
41	24.83	41	25.18
42	24.44	42	25.44
43	24.84	43	25.66
44	24.6	44	25.6
45	24.36	45	27.32
46	24.33	46	27.38
47	24.69	47	26.08
48	24.19	48	26.77
49	24.35	49	26.05
50	24.73	50	26.04
51	24.98	51	25.22
52	24.66	52	25.49
53	24.81	53	24.95
54	24.59	54	25.65
55	24.53	55	27.44
56	24.69	56	27.49
57	24.65	57	26.47
		58	26.47
		59	26.18
		60	26.32
